# Supplementary material for: Pharmaceutical Payments to Japanese Board‐Certified Head and Neck Surgeons Between 2016 and 2019
Source: OTO Open. 2023 Feb 17;7(1):e31. doi: 10.1002/oto2.31 (PMC10046701; doi:10.1002/oto2.31)
Supplement: Supplementary file 1 — Supplemental Material 1. Anonymized raw payment dataset. [file OTO2-7-e31-s003.xlsx]

## Sheet: anonymized_payment
Anonymized specialist iD	pharma	category	case	Japanese yes	US dollar	year
1	Kyorin Pharmaceutical Company, Limited	speaking	1	103120	946.055	2016
1	Santen Pharmaceutical Co., Ltd.	speaking	1	103120	946.055	2016
1	TAIHO Phamaceutical Co., Ltd.	speaking	1	111370	1021.74	2016
1	Mitsubishi Tanabe Pharma Corporation	speaking	1	111370	1021.74	2016
1	Astellas Pharma Inc.	speaking	1	50000	458.716	2017
1	Santen Pharmaceutical Co., Ltd.	speaking	1	103120	946.055	2017
1	Mitsubishi Tanabe Pharma Corporation	speaking	2	167055	1532.61	2017
1	Santen Pharmaceutical Co., Ltd.	speaking	1	103120	946.055	2018
1	Eisai Co., Ltd.	speaking	1	34030	312.202	2019
1	Kyorin Pharmaceutical Company, Limited	speaking	1	72185	662.248	2019
1	Santen Pharmaceutical Co., Ltd.	speaking	1	101245	928.853	2019
1	HISAMITSU PHARMACEUTICAL CO.,INC.	speaking	1	111370	1021.74	2019
3	Eisai Co., Ltd.	speaking	1	55685	510.872	2016
3	Kyorin Pharmaceutical Company, Limited	speaking	2	123744	1135.27	2016
4	Bristol Myers Squibb	speaking	1	89096	817.394	2018
5	KISSEI PHARMACEUTICAL CO., LTD.	speaking	1	55685	510.872	2016
5	TAIHO Phamaceutical Co., Ltd.	speaking	1	77959	715.22	2016
5	Eisai Co., Ltd.	speaking	1	111370	1021.74	2016
5	Sanofi S.A.	speaking	1	100000	917.431	2017
5	EA Pharma Co.,Ltd.	speaking	1	79403	728.468	2019
5	Eisai Co., Ltd.	speaking	1	111370	1021.74	2019
6	Mitsubishi Tanabe Pharma Corporation	speaking	1	55685	510.872	2016
7	Sanofi S.A.	speaking	1	100000	917.431	2016
7	Meiji Seika Pharma Co., Ltd	speaking	1	103120	946.055	2016
7	Kyorin Pharmaceutical Company, Limited	speaking	1	103120	946.055	2016
7	Kracie Pharmaceutical, Ltd.	speaking	1	103120	946.055	2016
7	Nippon Shinyaku Co., Ltd.	speaking	1	111370	1021.74	2016
7	Merck biopharma	speaking	1	111370	1021.74	2016
7	Bayer Yakuhin, Ltd.	speaking	1	111370	1021.74	2016
7	Mitsubishi Tanabe Pharma Corporation	speaking	1	111370	1021.74	2016
7	Merck biopharma	consulting	2	222740	2043.49	2016
7	Bristol Myers Squibb	speaking	1	111370	1021.74	2017
7	Eisai Co., Ltd.	speaking	2	189329	1736.96	2017
7	Mitsubishi Tanabe Pharma Corporation	speaking	2	222740	2043.49	2017
7	Meiji Seika Pharma Co., Ltd	speaking	3	309360	2838.17	2017
7	TAIHO Phamaceutical Co., Ltd.	speaking	3	334110	3065.23	2017
7	Merck biopharma	consulting	4	445480	4086.97	2017
7	Merck biopharma	speaking	4	445480	4086.97	2017
7	TAIHO Phamaceutical Co., Ltd.	speaking	1	111370	1021.74	2018
7	Bayer Yakuhin, Ltd.	consulting	1	111370	1021.74	2018
7	Bristol Myers Squibb	speaking	1	111370	1021.74	2018
7	ONO PHARMACEUTICAL CO., LTD	speaking	2	222740	2043.49	2018
7	Bayer Yakuhin, Ltd.	speaking	2	222740	2043.49	2018
7	Merck biopharma	speaking	3	300000	2752.29	2018
7	Mitsubishi Tanabe Pharma Corporation	speaking	3	334110	3065.23	2018
7	Meiji Seika Pharma Co., Ltd	speaking	4	412480	3784.22	2018
7	Astellas Pharma Inc.	speaking	1	100000	917.431	2019
7	Sanofi S.A.	speaking	1	100000	917.431	2019
7	Merck biopharma	speaking	1	100000	917.431	2019
7	TAIHO Phamaceutical Co., Ltd.	speaking	1	111370	1021.74	2019
7	Mitsubishi Tanabe Pharma Corporation	speaking	1	111370	1021.74	2019
7	ONO PHARMACEUTICAL CO., LTD	speaking	1	111370	1021.74	2019
7	Bayer Yakuhin, Ltd.	speaking	1	111370	1021.74	2019
7	Meiji Seika Pharma Co., Ltd	speaking	2	206240	1892.11	2019
7	Eisai Co., Ltd.	speaking	5	448161	4111.57	2019
8	Kyorin Pharmaceutical Company, Limited	speaking	1	30936	283.817	2016
9	Bayer Yakuhin, Ltd.	speaking	1	33411	306.523	2016
9	Merck biopharma	speaking	1	55685	510.872	2016
9	ASKA Pharmaceutical Holdings Co., Ltd.	speaking	1	55685	510.872	2016
9	Bristol Myers Squibb	speaking	1	55685	510.872	2017
9	Eisai Co., Ltd.	speaking	2	133644	1226.09	2017
9	Merck biopharma	speaking	1	50000	458.716	2018
9	Teijin Healthcare	speaking	1	50000	458.716	2019
10	SENJU PHARMACEUTICAL CO., LTD.	writing	1	20452	187.633	2017
10	Taisho Pharma Co., Ltd.	speaking	1	55685	510.872	2017
10	Sanofi S.A.	speaking	1	100000	917.431	2017
10	Mitsubishi Tanabe Pharma Corporation	speaking	1	111370	1021.74	2017
10	Kyorin Pharmaceutical Company, Limited	speaking	2	154680	1419.08	2017
10	TAIHO Phamaceutical Co., Ltd.	speaking	2	222740	2043.49	2017
10	Torii Pharmaceutical Co., Ltd.	speaking	1	51130	469.083	2018
10	Kyorin Pharmaceutical Company, Limited	speaking	2	154680	1419.08	2018
10	ONO PHARMACEUTICAL CO., LTD	speaking	2	189329	1736.96	2018
10	Merck biopharma	speaking	2	200000	1834.86	2018
10	TAIHO Phamaceutical Co., Ltd.	speaking	2	222740	2043.49	2018
10	Mitsubishi Tanabe Pharma Corporation	speaking	2	222741	2043.5	2018
10	ONO PHARMACEUTICAL CO., LTD	speaking	1	77959	715.22	2019
10	Mitsubishi Tanabe Pharma Corporation	speaking	1	79403	728.468	2019
10	Kyorin Pharmaceutical Company, Limited	speaking	1	103120	946.055	2019
10	TAIHO Phamaceutical Co., Ltd.	speaking	4	451666	4143.72	2019
11	Meiji Seika Pharma Co., Ltd	speaking	1	72184	662.239	2016
11	TAIHO Phamaceutical Co., Ltd.	speaking	1	77959	715.22	2016
11	ONO PHARMACEUTICAL CO., LTD	speaking	1	77959	715.22	2017
11	TAIHO Phamaceutical Co., Ltd.	speaking	2	155918	1430.44	2017
11	Bristol Myers Squibb	speaking	1	55685	510.872	2018
11	Bristol Myers Squibb	speaking	1	77959	715.22	2019
12	Eisai Co., Ltd.	speaking	1	33411	306.523	2016
12	KISSEI PHARMACEUTICAL CO., LTD.	speaking	1	33411	306.523	2016
12	Bayer Yakuhin, Ltd.	speaking	1	55685	510.872	2016
12	Merck biopharma	consulting	1	111370	1021.74	2016
12	TAIHO Phamaceutical Co., Ltd.	speaking	1	111370	1021.74	2016
12	ONO PHARMACEUTICAL CO., LTD	speaking	1	111370	1021.74	2016
12	MSD	speaking	1	111370	1021.74	2016
12	AstraZeneca plc	consulting	1	111370	1021.74	2016
12	Merck biopharma	speaking	5	478891	4393.5	2016
12	KISSEI PHARMACEUTICAL CO., LTD.	speaking	1	33411	306.523	2017
12	Bristol Myers Squibb	writing	1	66822	613.046	2017
12	Eisai Co., Ltd.	speaking	1	89096	817.394	2017
12	Nippon Shinyaku Co., Ltd.	speaking	1	111370	1021.74	2017
12	TAIHO Phamaceutical Co., Ltd.	speaking	2	222740	2043.49	2017
12	Merck biopharma	writing	2	222740	2043.49	2017
12	Kyorin Pharmaceutical Company, Limited	speaking	2	226865	2081.33	2017
12	Bristol Myers Squibb	speaking	3	334110	3065.23	2017
12	Merck biopharma	consulting	5	523439	4802.19	2017
12	ONO PHARMACEUTICAL CO., LTD	speaking	5	556850	5108.72	2017
12	Merck biopharma	speaking	6	668220	6130.46	2017
12	Merck biopharma	consulting	1	30000	275.229	2018
12	SENJU PHARMACEUTICAL CO., LTD.	writing	1	33132	303.963	2018
12	Santen Pharmaceutical Co., Ltd.	speaking	1	51560	473.028	2018
12	KISSEI PHARMACEUTICAL CO., LTD.	speaking	1	55685	510.872	2018
12	ONO PHARMACEUTICAL CO., LTD	consulting	1	55685	510.872	2018
12	Sanofi S.A.	speaking	1	100000	917.431	2018
12	Merck biopharma	writing	1	100000	917.431	2018
12	Kyorin Pharmaceutical Company, Limited	speaking	1	103120	946.055	2018
12	AstraZeneca plc	consulting	1	111370	1021.74	2018
12	Merck biopharma	speaking	2	200000	1834.86	2018
12	TAIHO Phamaceutical Co., Ltd.	speaking	2	222740	2043.49	2018
12	ONO PHARMACEUTICAL CO., LTD	speaking	3	334110	3065.23	2018
12	Santen Pharmaceutical Co., Ltd.	speaking	1	50623	464.431	2019
12	TAIHO Phamaceutical Co., Ltd.	speaking	1	111370	1021.74	2019
12	MSD	consulting	1	111370	1021.74	2019
12	Mitsubishi Tanabe Pharma Corporation	speaking	1	113433	1040.67	2019
12	Eisai Co., Ltd.	speaking	2	167055	1532.61	2019
12	Merck biopharma	speaking	2	200000	1834.86	2019
12	ONO PHARMACEUTICAL CO., LTD	speaking	4	445480	4086.97	2019
13	Sanofi S.A.	speaking	1	30000	275.229	2016
13	Sanofi S.A.	speaking	1	30000	275.229	2016
13	Astellas Pharma Inc.	speaking	1	50000	458.716	2017
13	TAIHO Phamaceutical Co., Ltd.	speaking	1	77959	715.22	2017
13	TAIHO Phamaceutical Co., Ltd.	speaking	1	77959	715.22	2018
13	Bristol Myers Squibb	speaking	2	144781	1328.27	2018
13	ASKA Pharmaceutical Holdings Co., Ltd.	speaking	1	77959	715.22	2019
13	Mitsubishi Tanabe Pharma Corporation	speaking	1	79403	728.468	2019
13	Eisai Co., Ltd.	speaking	1	111370	1021.74	2019
16	Merck biopharma	speaking	1	52500	481.651	2018
16	Eisai Co., Ltd.	speaking	1	56716	520.33	2019
16	TAIHO Phamaceutical Co., Ltd.	speaking	1	79403	728.468	2019
19	Eisai Co., Ltd.	speaking	1	55685	510.872	2016
19	Merck biopharma	speaking	1	77959	715.22	2016
19	Eisai Co., Ltd.	speaking	1	55685	510.872	2017
19	Maruho Co.,Ltd.	speaking	1	103120	946.055	2017
19	Kyorin Pharmaceutical Company, Limited	speaking	1	20624	189.211	2018
19	Eisai Co., Ltd.	speaking	1	55685	510.872	2018
19	AstraZeneca plc	speaking	1	55685	510.872	2018
22	Kyorin Pharmaceutical Company, Limited	speaking	1	51560	473.028	2016
22	Taisho Pharma Co., Ltd.	other	2	133644	1226.09	2016
22	Merck biopharma	speaking	1	33411	306.523	2017
22	Kyorin Pharmaceutical Company, Limited	speaking	1	51560	473.028	2017
22	Bristol Myers Squibb	speaking	2	100233	919.569	2017
22	Bayer Yakuhin, Ltd.	consulting	1	33411	306.523	2018
22	Kyorin Pharmaceutical Company, Limited	speaking	1	51560	473.028	2018
22	Bristol Myers Squibb	speaking	1	66822	613.046	2018
22	Merck biopharma	speaking	1	70000	642.202	2018
22	Bristol Myers Squibb	speaking	1	66822	613.046	2019
25	Merck biopharma	speaking	1	55555	509.679	2016
25	Eisai Co., Ltd.	speaking	1	55685	510.872	2016
25	Merck biopharma	speaking	1	55685	510.872	2016
25	ONO PHARMACEUTICAL CO., LTD	speaking	1	55685	510.872	2017
25	Bristol Myers Squibb	speaking	1	55685	510.872	2017
25	Mitsubishi Tanabe Pharma Corporation	speaking	1	77959	715.22	2017
25	Eisai Co., Ltd.	speaking	1	77959	715.22	2017
25	ONO PHARMACEUTICAL CO., LTD	speaking	1	55685	510.872	2018
25	Bristol Myers Squibb	speaking	1	66822	613.046	2018
25	Eisai Co., Ltd.	speaking	1	77959	715.22	2018
25	Merck biopharma	speaking	2	100000	917.431	2018
25	TAIHO Phamaceutical Co., Ltd.	speaking	2	155918	1430.44	2018
25	Merck biopharma	speaking	1	50000	458.716	2019
25	Eisai Co., Ltd.	speaking	2	189329	1736.96	2019
26	Meiji Seika Pharma Co., Ltd	consulting	1	20624	189.211	2016
26	Kyorin Pharmaceutical Company, Limited	speaking	1	51560	473.028	2016
26	Meiji Seika Pharma Co., Ltd	speaking	1	51560	473.028	2016
26	Meiji Seika Pharma Co., Ltd	speaking	1	20624	189.211	2017
26	Nippon Shinyaku Co., Ltd.	speaking	1	32400	297.248	2017
26	Meiji Seika Pharma Co., Ltd	consulting	1	20624	189.211	2018
26	HISAMITSU PHARMACEUTICAL CO.,INC.	speaking	1	55685	510.872	2018
26	Meiji Seika Pharma Co., Ltd	speaking	1	51560	473.028	2019
26	HISAMITSU PHARMACEUTICAL CO.,INC.	speaking	1	55685	510.872	2019
27	Kyowa Kirin Co.,Ltd.	speaking	1	55685	510.872	2016
27	Sanofi S.A.	speaking	1	70000	642.202	2017
27	Kracie Pharmaceutical, Ltd.	speaking	1	72184	662.239	2017
29	Bayer Yakuhin, Ltd.	speaking	1	33411	306.523	2016
29	Merck biopharma	speaking	1	55685	510.872	2016
29	ONO PHARMACEUTICAL CO., LTD	speaking	1	55685	510.872	2016
29	Eisai Co., Ltd.	writing	1	111370	1021.74	2016
29	Merck biopharma	speaking	1	33411	306.523	2017
29	Eisai Co., Ltd.	speaking	2	133644	1226.09	2017
29	ASKA Pharmaceutical Holdings Co., Ltd.	speaking	1	33411	306.523	2018
29	Bristol Myers Squibb	speaking	1	66822	613.046	2018
29	Eisai Co., Ltd.	speaking	3	189329	1736.96	2018
29	ASKA Pharmaceutical Holdings Co., Ltd.	speaking	1	33411	306.523	2019
29	Eisai Co., Ltd.	writing	1	34030	312.202	2019
29	Eisai Co., Ltd.	speaking	5	371440	3407.71	2019
30	ONO PHARMACEUTICAL CO., LTD	speaking	1	55685	510.872	2017
32	KOWA PHARMACEUTICAL COMPANY LTD.	speaking	1	22274	204.349	2018
33	ONO PHARMACEUTICAL CO., LTD	speaking	2	189329	1736.96	2017
33	Eisai Co., Ltd.	speaking	1	55685	510.872	2018
33	AstraZeneca plc	speaking	1	77959	715.22	2018
33	ONO PHARMACEUTICAL CO., LTD	speaking	1	111370	1021.74	2018
33	Eisai Co., Ltd.	speaking	2	133644	1226.09	2019
36	Eisai Co., Ltd.	speaking	1	33411	306.523	2017
36	ONO PHARMACEUTICAL CO., LTD	speaking	1	55685	510.872	2017
36	Merck biopharma	writing	1	55685	510.872	2017
36	Merck biopharma	speaking	4	200466	1839.14	2017
36	Bristol Myers Squibb	speaking	1	55685	510.872	2018
36	Merck biopharma	speaking	2	80000	733.945	2018
36	ONO PHARMACEUTICAL CO., LTD	writing	1	22686	208.128	2019
36	TAIHO Phamaceutical Co., Ltd.	speaking	1	55685	510.872	2019
36	Bristol Myers Squibb	speaking	1	55685	510.872	2019
37	Kyorin Pharmaceutical Company, Limited	speaking	1	72184	662.239	2018
38	TAIHO Phamaceutical Co., Ltd.	speaking	1	77959	715.22	2016
38	Mitsubishi Tanabe Pharma Corporation	speaking	1	77959	715.22	2017
38	TAIHO Phamaceutical Co., Ltd.	speaking	2	222740	2043.49	2017
38	TAIHO Phamaceutical Co., Ltd.	speaking	1	111370	1021.74	2018
38	AstraZeneca plc	speaking	1	111370	1021.74	2018
38	Taisho Pharma Co., Ltd.	speaking	1	111370	1021.74	2018
38	Mitsubishi Tanabe Pharma Corporation	speaking	1	77959	715.22	2019
39	Kyowa Kirin Co.,Ltd.	speaking	1	55685	510.872	2016
39	ONO PHARMACEUTICAL CO., LTD	speaking	1	77959	715.22	2016
39	Sanofi S.A.	speaking	1	100000	917.431	2016
39	Merck biopharma	speaking	1	111111	1019.37	2016
39	TAIHO Phamaceutical Co., Ltd.	speaking	2	222740	2043.49	2016
39	MSD	speaking	2	334112	3065.25	2016
39	KISSEI PHARMACEUTICAL CO., LTD.	speaking	1	55685	510.872	2017
39	Kyowa Kirin Co.,Ltd.	speaking	1	55685	510.872	2017
39	Eisai Co., Ltd.	speaking	1	55685	510.872	2017
39	Merck biopharma	writing	1	111111	1019.37	2017
39	Merck biopharma	speaking	1	111111	1019.37	2017
39	Kyowa Kirin Co.,Ltd.	speaking	1	111370	1021.74	2017
39	TAIHO Phamaceutical Co., Ltd.	speaking	1	111370	1021.74	2017
39	ONO PHARMACEUTICAL CO., LTD	speaking	7	835276	7663.08	2017
39	Kyowa Kirin Co.,Ltd.	speaking	1	55685	510.872	2018
39	MSD	speaking	1	111370	1021.74	2018
39	Merck biopharma	speaking	2	200000	1834.86	2018
39	TAIHO Phamaceutical Co., Ltd.	speaking	2	222740	2043.49	2018
39	ONO PHARMACEUTICAL CO., LTD	speaking	5	668222	6130.48	2018
39	Merck biopharma	speaking	1	100000	917.431	2019
39	TAIHO Phamaceutical Co., Ltd.	speaking	1	113432	1040.66	2019
39	Eisai Co., Ltd.	speaking	2	170148	1560.99	2019
39	ONO PHARMACEUTICAL CO., LTD	speaking	3	392889	3604.49	2019
40	SENJU PHARMACEUTICAL CO., LTD.	writing	1	20452	187.633	2016
40	TAIHO Phamaceutical Co., Ltd.	speaking	1	77959	715.22	2016
40	Kowa Company, Limited	speaking	1	77959	715.22	2016
40	Astellas Pharma Inc.	speaking	1	100000	917.431	2016
40	SHIONOGI & CO., LTD.	speaking	1	103120	946.055	2016
40	Meiji Seika Pharma Co., Ltd	speaking	1	103120	946.055	2016
40	Mylan	speaking	1	103120	946.055	2016
40	Eisai Co., Ltd.	speaking	1	111370	1021.74	2016
40	ONO PHARMACEUTICAL CO., LTD	speaking	1	111370	1021.74	2016
40	Daiichi Sankyo Company, Limited	speaking	1	111370	1021.74	2016
40	Mitsubishi Tanabe Pharma Corporation	speaking	1	111370	1021.74	2016
40	Taisho Pharma Co., Ltd.	other	1	167056	1532.62	2016
40	Merck biopharma	speaking	2	222740	2043.49	2016
40	Astellas Pharma Inc.	speaking	1	100000	917.431	2017
40	Sanofi S.A.	speaking	1	100000	917.431	2017
40	Meiji Seika Pharma Co., Ltd	speaking	1	103120	946.055	2017
40	ONO PHARMACEUTICAL CO., LTD	speaking	1	111370	1021.74	2017
40	Nippon Kayaku Co.,Ltd.	speaking	1	111370	1021.74	2017
40	Merck biopharma	consulting	1	111370	1021.74	2017
40	Kyorin Pharmaceutical Company, Limited	speaking	2	123744	1135.27	2017
40	Daiichi Sankyo Company, Limited	speaking	1	167056	1532.62	2017
40	Taisho Pharma Co., Ltd.	speaking	2	222740	2043.49	2017
40	Mitsubishi Tanabe Pharma Corporation	speaking	4	445480	4086.97	2017
40	Eisai Co., Ltd.	speaking	4	612538	5619.61	2017
40	Merck biopharma	speaking	6	668220	6130.46	2017
40	Astellas Pharma Inc.	consulting	1	50000	458.716	2018
40	KOWA PHARMACEUTICAL COMPANY LTD.	speaking	1	77959	715.22	2018
40	Kyorin Pharmaceutical Company, Limited	writing	1	103120	946.055	2018
40	Maruho Co.,Ltd.	speaking	1	103120	946.055	2018
40	Kyowa Kirin Co.,Ltd.	speaking	1	111370	1021.74	2018
40	Mitsubishi Tanabe Pharma Corporation	speaking	1	111370	1021.74	2018
40	ONO PHARMACEUTICAL CO., LTD	speaking	1	111370	1021.74	2018
40	Taisho Pharma Co., Ltd.	speaking	1	111370	1021.74	2018
40	TAIHO Phamaceutical Co., Ltd.	speaking	2	167055	1532.61	2018
40	Merck biopharma	speaking	3	230000	2110.09	2018
40	Kyorin Pharmaceutical Company, Limited	speaking	3	257800	2365.14	2018
40	Eisai Co., Ltd.	speaking	2	278426	2554.37	2018
40	Kyorin Pharmaceutical Company, Limited	speaking	1	51560	473.028	2019
40	ONO PHARMACEUTICAL CO., LTD	speaking	1	55685	510.872	2019
40	Taisho Pharmaceutical Co., Ltd.	speaking	1	111370	1021.74	2019
40	Bristol Myers Squibb	speaking	1	111370	1021.74	2019
40	FUJIFILM Toyama Chemical Co., Ltd.	speaking	1	111370	1021.74	2019
40	Eisai Co., Ltd.	speaking	1	113432	1040.66	2019
40	Merck biopharma	speaking	7	700000	6422.02	2019
41	Mitsubishi Tanabe Pharma Corporation	speaking	1	55685	510.872	2017
41	ONO PHARMACEUTICAL CO., LTD	speaking	1	55685	510.872	2017
41	Bristol Myers Squibb	speaking	1	55685	510.872	2017
41	Merck biopharma	speaking	1	77959	715.22	2017
41	Mitsubishi Tanabe Pharma Corporation	speaking	1	55685	510.872	2018
41	Eisai Co., Ltd.	speaking	1	33411	306.523	2019
41	ONO PHARMACEUTICAL CO., LTD	speaking	1	55685	510.872	2019
41	HISAMITSU PHARMACEUTICAL CO.,INC.	speaking	1	55685	510.872	2019
42	TAIHO Phamaceutical Co., Ltd.	speaking	1	55685	510.872	2017
42	Kyorin Pharmaceutical Company, Limited	speaking	1	30936	283.817	2018
42	TAIHO Phamaceutical Co., Ltd.	speaking	1	55685	510.872	2018
43	Torii Pharmaceutical Co., Ltd.	speaking	1	102259	938.156	2016
43	SHIONOGI & CO., LTD.	speaking	1	103120	946.055	2016
43	Mylan	consulting	1	103120	946.055	2016
43	Kyorin Pharmaceutical Company, Limited	speaking	1	103120	946.055	2016
43	Taisho Pharma Co., Ltd.	other	1	111370	1021.74	2016
43	Merck biopharma	speaking	1	111370	1021.74	2016
43	TAIHO Phamaceutical Co., Ltd.	speaking	1	111370	1021.74	2016
43	Mitsubishi Tanabe Pharma Corporation	speaking	1	111370	1021.74	2016
43	MSD	speaking	1	77959	715.22	2017
43	Torii Pharmaceutical Co., Ltd.	speaking	1	102259	938.156	2017
43	Kyorin Pharmaceutical Company, Limited	speaking	1	103120	946.055	2017
43	Mitsubishi Tanabe Pharma Corporation	speaking	1	111370	1021.74	2017
43	Taisho Pharma Co., Ltd.	speaking	1	111370	1021.74	2017
43	TAIHO Phamaceutical Co., Ltd.	speaking	1	111370	1021.74	2017
43	ONO PHARMACEUTICAL CO., LTD	speaking	2	222740	2043.49	2017
43	Torii Pharmaceutical Co., Ltd.	speaking	1	102259	938.156	2018
43	Meiji Seika Pharma Co., Ltd	speaking	1	103120	946.055	2018
43	TAIHO Phamaceutical Co., Ltd.	speaking	1	111370	1021.74	2018
43	ONO PHARMACEUTICAL CO., LTD	speaking	1	111370	1021.74	2018
43	Taisho Pharma Co., Ltd.	speaking	1	111370	1021.74	2018
43	Mitsubishi Tanabe Pharma Corporation	speaking	2	222740	2043.49	2018
43	Taisho Pharmaceutical Co., Ltd.	speaking	1	77959	715.22	2019
43	Astellas Pharma Inc.	speaking	1	100000	917.431	2019
43	Torii Pharmaceutical Co., Ltd.	speaking	1	102259	938.156	2019
43	HISAMITSU PHARMACEUTICAL CO.,INC.	speaking	1	111370	1021.74	2019
43	FUJIFILM Toyama Chemical Co., Ltd.	speaking	1	111370	1021.74	2019
43	TAIHO Phamaceutical Co., Ltd.	speaking	2	222740	2043.49	2019
45	Torii Pharmaceutical Co., Ltd.	speaking	1	30678	281.45	2016
45	Bayer Yakuhin, Ltd.	speaking	1	111370	1021.74	2016
45	Mitsubishi Tanabe Pharma Corporation	speaking	1	111370	1021.74	2016
45	Merck biopharma	speaking	2	222740	2043.49	2016
45	TAIHO Phamaceutical Co., Ltd.	speaking	2	222740	2043.49	2016
45	Sanofi S.A.	speaking	1	70000	642.202	2017
45	Kyorin Pharmaceutical Company, Limited	speaking	1	72184	662.239	2017
45	Eisai Co., Ltd.	speaking	1	77959	715.22	2017
45	Torii Pharmaceutical Co., Ltd.	speaking	1	102259	938.156	2017
45	Merck biopharma	consulting	2	222740	2043.49	2017
45	TAIHO Phamaceutical Co., Ltd.	speaking	2	222740	2043.49	2017
45	Mitsubishi Tanabe Pharma Corporation	speaking	2	222740	2043.49	2017
45	ONO PHARMACEUTICAL CO., LTD	speaking	3	334110	3065.23	2017
45	Sanofi S.A.	speaking	1	70000	642.202	2018
45	Kyorin Pharmaceutical Company, Limited	speaking	1	72184	662.239	2018
45	Merck biopharma	speaking	1	100000	917.431	2018
45	TAIHO Phamaceutical Co., Ltd.	speaking	1	111370	1021.74	2018
45	Mitsubishi Tanabe Pharma Corporation	speaking	1	111370	1021.74	2018
45	ONO PHARMACEUTICAL CO., LTD	speaking	1	111370	1021.74	2018
45	Torii Pharmaceutical Co., Ltd.	speaking	1	30678	281.45	2019
45	Sanofi S.A.	speaking	1	70000	642.202	2019
45	Kyorin Pharmaceutical Company, Limited	speaking	1	72185	662.248	2019
45	Daiichi Sankyo Company, Limited	speaking	1	77959	715.22	2019
45	ONO PHARMACEUTICAL CO., LTD	speaking	1	111370	1021.74	2019
45	HISAMITSU PHARMACEUTICAL CO.,INC.	speaking	1	111370	1021.74	2019
45	TAIHO Phamaceutical Co., Ltd.	speaking	2	222740	2043.49	2019
45	Mitsubishi Tanabe Pharma Corporation	speaking	2	224803	2062.41	2019
45	Bristol Myers Squibb	speaking	2	280488	2573.28	2019
46	ONO PHARMACEUTICAL CO., LTD	speaking	1	44548	408.697	2017
48	Astellas Pharma Inc.	speaking	1	50000	458.716	2016
48	Maruho Co.,Ltd.	speaking	1	51560	473.028	2016
48	Kyowa Kirin Co.,Ltd.	speaking	1	55685	510.872	2016
48	Kyorin Pharmaceutical Company, Limited	speaking	1	103120	946.055	2016
48	Merck biopharma	speaking	1	111370	1021.74	2016
48	Torii Pharmaceutical Co., Ltd.	speaking	2	153389	1407.24	2016
48	Torii Pharmaceutical Co., Ltd.	speaking	1	51130	469.083	2017
48	Meiji Seika Pharma Co., Ltd	consulting	1	51560	473.028	2017
48	Kyowa Kirin Co.,Ltd.	speaking	1	55685	510.872	2017
48	Meiji Seika Pharma Co., Ltd	speaking	1	72184	662.239	2017
48	TAIHO Phamaceutical Co., Ltd.	speaking	1	77959	715.22	2017
48	Kyorin Pharmaceutical Company, Limited	writing	1	103120	946.055	2017
48	Daiichi Sankyo Company, Limited	speaking	1	167056	1532.62	2017
48	Mitsubishi Tanabe Pharma Corporation	speaking	1	167056	1532.62	2017
48	Kyorin Pharmaceutical Company, Limited	speaking	2	206240	1892.11	2017
48	Santen Pharmaceutical Co., Ltd.	speaking	1	51560	473.028	2018
48	Kyowa Kirin Co.,Ltd.	speaking	1	55685	510.872	2018
48	ONO PHARMACEUTICAL CO., LTD	consulting	1	55685	510.872	2018
48	Meiji Seika Pharma Co., Ltd	speaking	1	72184	662.239	2018
48	ONO PHARMACEUTICAL CO., LTD	speaking	1	77959	715.22	2018
48	Torii Pharmaceutical Co., Ltd.	speaking	1	102259	938.156	2018
48	Kyorin Pharmaceutical Company, Limited	speaking	1	103120	946.055	2018
48	GlaxoSmithKline plc	consulting	1	111370	1021.74	2018
48	Sanofi S.A.	speaking	2	200000	1834.86	2018
48	GlaxoSmithKline plc	speaking	2	222740	2043.49	2018
48	TAIHO Phamaceutical Co., Ltd.	speaking	3	267288	2452.18	2018
48	GlaxoSmithKline plc	writing	1	278427	2554.38	2018
48	Mitsubishi Tanabe Pharma Corporation	speaking	5	723908	6641.36	2018
48	SANWA KAGAKU KENKYUSHO CO.,LTD.	consulting	1	33411	306.523	2019
48	Tsumura & Co.	speaking	1	55685	510.872	2019
48	Meiji Seika Pharma Co., Ltd	speaking	1	72184	662.239	2019
48	HISAMITSU PHARMACEUTICAL CO.,INC.	speaking	1	111370	1021.74	2019
48	GlaxoSmithKline plc	speaking	1	111370	1021.74	2019
48	Eisai Co., Ltd.	speaking	1	113432	1040.66	2019
48	Kyorin Pharmaceutical Company, Limited	speaking	2	206240	1892.11	2019
48	TAIHO Phamaceutical Co., Ltd.	speaking	3	334110	3065.23	2019
49	TAIHO Phamaceutical Co., Ltd.	speaking	1	55685	510.872	2016
49	Bristol Myers Squibb	speaking	1	55685	510.872	2018
49	Bristol Myers Squibb	speaking	1	89096	817.394	2019
50	Merck biopharma	speaking	1	55685	510.872	2016
50	Bayer Yakuhin, Ltd.	speaking	1	77959	715.22	2016
50	Merck biopharma	speaking	1	55685	510.872	2017
50	Merck biopharma	speaking	1	70000	642.202	2018
50	Eisai Co., Ltd.	speaking	1	77959	715.22	2018
50	Eisai Co., Ltd.	speaking	1	77959	715.22	2019
51	Kyowa Kirin Co.,Ltd.	consulting	1	77959	715.22	2016
51	Merck biopharma	speaking	2	155918	1430.44	2016
51	Daiichi Sankyo Company, Limited	speaking	1	55685	510.872	2017
51	Kyowa Kirin Co.,Ltd.	consulting	1	77959	715.22	2017
51	Merck biopharma	speaking	1	77959	715.22	2017
51	Merck biopharma	speaking	1	70000	642.202	2018
51	Bristol Myers Squibb	speaking	4	289562	2656.53	2018
51	Daiichi Sankyo Company, Limited	speaking	1	55685	510.872	2019
51	Bristol Myers Squibb	speaking	1	79402	728.459	2019
51	Kyowa Kirin Co.,Ltd.	speaking	1	111370	1021.74	2019
51	Janssen Pharmaceutical K.K.	consulting	1	169283	1553.06	2019
52	Sanofi S.A.	speaking	1	50000	458.716	2016
52	Kyorin Pharmaceutical Company, Limited	speaking	1	103120	946.055	2016
52	Kyowa Kirin Co.,Ltd.	speaking	1	111370	1021.74	2016
52	Mitsubishi Tanabe Pharma Corporation	speaking	1	111370	1021.74	2016
52	Merck biopharma	speaking	3	334110	3065.23	2016
52	TAIHO Phamaceutical Co., Ltd.	speaking	4	412069	3780.45	2016
52	Bristol Myers Squibb	speaking	1	55685	510.872	2017
52	Meiji Seika Pharma Co., Ltd	speaking	1	103120	946.055	2017
52	Mitsubishi Tanabe Pharma Corporation	speaking	1	111370	1021.74	2017
52	Kyowa Kirin Co.,Ltd.	speaking	1	111370	1021.74	2017
52	ONO PHARMACEUTICAL CO., LTD	speaking	1	111370	1021.74	2017
52	MSD	speaking	1	167056	1532.62	2017
52	Kyorin Pharmaceutical Company, Limited	speaking	2	206240	1892.11	2017
52	Merck biopharma	speaking	2	222740	2043.49	2017
52	TAIHO Phamaceutical Co., Ltd.	speaking	4	445480	4086.97	2017
52	Bristol Myers Squibb	consulting	1	55685	510.872	2018
52	HISAMITSU PHARMACEUTICAL CO.,INC.	speaking	1	111370	1021.74	2018
52	Merck biopharma	speaking	2	200000	1834.86	2018
52	Kyorin Pharmaceutical Company, Limited	speaking	2	206240	1892.11	2018
52	Bristol Myers Squibb	speaking	2	278426	2554.37	2018
52	ONO PHARMACEUTICAL CO., LTD	speaking	8	890960	8173.94	2018
52	Meiji Seika Pharma Co., Ltd	consulting	1	103120	946.055	2019
52	Meiji Seika Pharma Co., Ltd	writing	1	103120	946.055	2019
52	Meiji Seika Pharma Co., Ltd	speaking	1	103120	946.055	2019
52	Bristol Myers Squibb	speaking	1	113432	1040.66	2019
52	TAIHO Phamaceutical Co., Ltd.	speaking	2	224802	2062.4	2019
52	Bristol Myers Squibb	speaking	2	334112	3065.25	2019
52	ONO PHARMACEUTICAL CO., LTD	speaking	7	842493	7729.29	2019
53	Eisai Co., Ltd.	speaking	1	55685	510.872	2016
53	TAIHO Phamaceutical Co., Ltd.	speaking	1	55685	510.872	2016
53	Kyorin Pharmaceutical Company, Limited	speaking	1	103120	946.055	2016
53	Eisai Co., Ltd.	writing	1	111370	1021.74	2016
53	MSD	speaking	1	111370	1021.74	2016
53	Merck biopharma	speaking	3	334110	3065.23	2016
53	Yakult Honsha Company, Limited	speaking	1	103121	946.064	2017
53	Bristol Myers Squibb	speaking	1	111370	1021.74	2017
53	TAIHO Phamaceutical Co., Ltd.	speaking	1	111370	1021.74	2017
53	Merck biopharma	speaking	1	111370	1021.74	2017
53	ONO PHARMACEUTICAL CO., LTD	speaking	1	111370	1021.74	2017
53	Eisai Co., Ltd.	speaking	2	144781	1328.27	2017
53	HISAMITSU PHARMACEUTICAL CO.,INC.	speaking	1	55685	510.872	2018
53	Bayer Yakuhin, Ltd.	consulting	1	55685	510.872	2018
53	TAIHO Phamaceutical Co., Ltd.	speaking	1	111370	1021.74	2018
53	AstraZeneca plc	consulting	1	111370	1021.74	2018
53	Bristol Myers Squibb	speaking	2	222740	2043.49	2018
53	Merck biopharma	speaking	3	300000	2752.29	2018
53	Eisai Co., Ltd.	speaking	5	389795	3576.1	2018
53	Merck biopharma	speaking	1	100000	917.431	2019
53	ONO PHARMACEUTICAL CO., LTD	speaking	1	111370	1021.74	2019
53	TAIHO Phamaceutical Co., Ltd.	speaking	1	113432	1040.66	2019
53	Bristol Myers Squibb	speaking	1	113432	1040.66	2019
53	Bayer Yakuhin, Ltd.	speaking	1	113597	1042.17	2019
53	Eisai Co., Ltd.	speaking	2	146843	1347.18	2019
54	Kyorin Pharmaceutical Company, Limited	speaking	1	51560	473.028	2017
54	Bristol Myers Squibb	speaking	1	66822	613.046	2018
54	TAIHO Phamaceutical Co., Ltd.	speaking	1	77959	715.22	2018
54	TAIHO Phamaceutical Co., Ltd.	speaking	1	77959	715.22	2019
55	Kyorin Pharmaceutical Company, Limited	speaking	1	41248	378.422	2017
55	Bristol Myers Squibb	speaking	1	11137	102.174	2019
56	SHIONOGI & CO., LTD.	speaking	1	51560	473.028	2016
56	TAIHO Phamaceutical Co., Ltd.	speaking	1	77959	715.22	2016
56	TAIHO Phamaceutical Co., Ltd.	speaking	1	77959	715.22	2017
56	Bristol Myers Squibb	speaking	1	77959	715.22	2018
56	TAIHO Phamaceutical Co., Ltd.	speaking	2	155918	1430.44	2018
56	Bristol Myers Squibb	speaking	1	68059	624.394	2019
57	ONO PHARMACEUTICAL CO., LTD	consulting	1	55685	510.872	2017
57	TAIHO Phamaceutical Co., Ltd.	speaking	1	77959	715.22	2017
57	ONO PHARMACEUTICAL CO., LTD	speaking	1	55685	510.872	2018
57	Taisho Pharma Co., Ltd.	speaking	1	55685	510.872	2018
57	KISSEI PHARMACEUTICAL CO., LTD.	speaking	1	111370	1021.74	2018
58	Eisai Co., Ltd.	speaking	1	77959	715.22	2016
58	Merck biopharma	speaking	1	77959	715.22	2016
58	Merck biopharma	consulting	1	77959	715.22	2017
58	Merck biopharma	speaking	1	77959	715.22	2017
58	Eisai Co., Ltd.	speaking	1	77959	715.22	2017
58	ONO PHARMACEUTICAL CO., LTD	speaking	2	222740	2043.49	2017
58	Merck biopharma	speaking	1	70000	642.202	2018
58	Bristol Myers Squibb	speaking	1	111370	1021.74	2018
58	ONO PHARMACEUTICAL CO., LTD	speaking	2	222740	2043.49	2018
58	Merck biopharma	speaking	1	70000	642.202	2019
58	Bristol Myers Squibb	speaking	2	222740	2043.49	2019
58	ONO PHARMACEUTICAL CO., LTD	speaking	3	336172	3084.15	2019
59	Merck biopharma	speaking	1	55685	510.872	2016
59	TAIHO Phamaceutical Co., Ltd.	speaking	1	55685	510.872	2016
59	Merck biopharma	speaking	1	77959	715.22	2016
59	MSD	speaking	1	77959	715.22	2016
59	Mitsubishi Tanabe Pharma Corporation	speaking	1	77959	715.22	2016
59	Merck biopharma	speaking	1	77959	715.22	2017
59	ONO PHARMACEUTICAL CO., LTD	speaking	1	77959	715.22	2017
59	Bristol Myers Squibb	speaking	1	77959	715.22	2017
59	TAIHO Phamaceutical Co., Ltd.	speaking	1	77959	715.22	2017
59	Kyowa Kirin Co.,Ltd.	speaking	1	111370	1021.74	2017
59	Meiji Seika Pharma Co., Ltd	speaking	1	72184	662.239	2018
59	ONO PHARMACEUTICAL CO., LTD	speaking	1	77959	715.22	2018
59	AstraZeneca plc	speaking	1	77959	715.22	2018
59	Eisai Co., Ltd.	speaking	1	111370	1021.74	2018
59	Mitsubishi Tanabe Pharma Corporation	speaking	1	111370	1021.74	2018
59	Otsuka Pharmaceutical Factory, Inc	speaking	1	55685	510.872	2019
59	Eisai Co., Ltd.	speaking	1	77959	715.22	2019
59	ONO PHARMACEUTICAL CO., LTD	speaking	1	111370	1021.74	2019
60	TAIHO Phamaceutical Co., Ltd.	speaking	2	155918	1430.44	2016
60	Eisai Co., Ltd.	speaking	1	55685	510.872	2017
60	TAIHO Phamaceutical Co., Ltd.	speaking	1	77959	715.22	2017
62	Nippon Shinyaku Co., Ltd.	speaking	1	111370	1021.74	2016
62	Merck biopharma	speaking	1	111370	1021.74	2016
62	TAIHO Phamaceutical Co., Ltd.	speaking	2	133644	1226.09	2016
62	Sanofi S.A.	speaking	2	170000	1559.63	2016
62	Kyowa Kirin Co.,Ltd.	speaking	2	222740	2043.49	2016
62	Sanofi S.A.	speaking	1	70000	642.202	2017
62	Eisai Co., Ltd.	speaking	1	77959	715.22	2017
62	Merck biopharma	speaking	1	111370	1021.74	2017
62	Sanofi S.A.	speaking	1	70000	642.202	2018
62	Mitsubishi Tanabe Pharma Corporation	speaking	2	167055	1532.61	2018
62	Mitsubishi Tanabe Pharma Corporation	speaking	2	224803	2062.41	2019
63	Eisai Co., Ltd.	speaking	1	77959	715.22	2016
63	Eisai Co., Ltd.	speaking	1	77959	715.22	2017
63	ASKA Pharmaceutical Holdings Co., Ltd.	speaking	1	77959	715.22	2019
64	TAIHO Phamaceutical Co., Ltd.	speaking	1	55685	510.872	2016
64	Merck biopharma	speaking	1	77959	715.22	2016
64	ONO PHARMACEUTICAL CO., LTD	speaking	1	77959	715.22	2017
64	TAIHO Phamaceutical Co., Ltd.	speaking	1	77959	715.22	2017
64	Merck biopharma	speaking	1	77959	715.22	2017
65	TAIHO Phamaceutical Co., Ltd.	speaking	1	33411	306.523	2018
65	Bristol Myers Squibb	speaking	1	55685	510.872	2018
66	Mitsubishi Tanabe Pharma Corporation	speaking	1	55685	510.872	2016
66	Eisai Co., Ltd.	speaking	1	55685	510.872	2017
66	Sanofi S.A.	speaking	1	50000	458.716	2018
66	Daiichi Sankyo Company, Limited	speaking	1	55685	510.872	2018
67	Eisai Co., Ltd.	speaking	2	89096	817.394	2016
67	Kyowa Kirin Co.,Ltd.	speaking	1	111370	1021.74	2016
67	Eisai Co., Ltd.	speaking	1	55685	510.872	2017
67	Eisai Co., Ltd.	speaking	1	55685	510.872	2019
68	TAIHO Phamaceutical Co., Ltd.	speaking	1	77959	715.22	2016
68	Eisai Co., Ltd.	speaking	1	33411	306.523	2017
68	HISAMITSU PHARMACEUTICAL CO.,INC.	speaking	1	55685	510.872	2018
68	TAIHO Phamaceutical Co., Ltd.	speaking	1	77959	715.22	2019
69	Kyorin Pharmaceutical Company, Limited	speaking	2	72184	662.239	2017
72	Eisai Co., Ltd.	speaking	2	167055	1532.61	2016
72	Merck biopharma	speaking	9	601398	5517.41	2016
72	Bristol Myers Squibb	speaking	1	66822	613.046	2017
72	Daiichi Sankyo Company, Limited	speaking	1	77959	715.22	2017
72	Merck biopharma	consulting	2	111370	1021.74	2017
72	Eisai Co., Ltd.	speaking	2	133644	1226.09	2017
72	Merck biopharma	speaking	8	556850	5108.72	2017
72	Bayer Yakuhin, Ltd.	consulting	1	33411	306.523	2018
72	Eisai Co., Ltd.	writing	1	50000	458.716	2018
72	Merck biopharma	consulting	1	70000	642.202	2018
72	Mitsubishi Tanabe Pharma Corporation	speaking	1	77959	715.22	2018
72	Eisai Co., Ltd.	speaking	2	100233	919.569	2018
72	Merck biopharma	speaking	3	210000	1926.61	2018
72	TAIHO Phamaceutical Co., Ltd.	speaking	1	77959	715.22	2019
72	Bristol Myers Squibb	speaking	2	133644	1226.09	2019
72	Merck biopharma	speaking	3	210000	1926.61	2019
72	Eisai Co., Ltd.	speaking	7	602842	5530.66	2019
74	Merck biopharma	speaking	1	55685	510.872	2016
74	TAIHO Phamaceutical Co., Ltd.	speaking	1	55685	510.872	2016
74	TAIHO Phamaceutical Co., Ltd.	speaking	1	55685	510.872	2017
74	Bristol Myers Squibb	speaking	1	55685	510.872	2017
74	Merck biopharma	speaking	1	55685	510.872	2017
74	ONO PHARMACEUTICAL CO., LTD	speaking	1	55685	510.872	2017
74	Eisai Co., Ltd.	speaking	1	55685	510.872	2017
74	TAIHO Phamaceutical Co., Ltd.	speaking	1	55685	510.872	2018
74	Bristol Myers Squibb	speaking	3	178192	1634.79	2018
74	ONO PHARMACEUTICAL CO., LTD	speaking	1	55685	510.872	2019
74	Bristol Myers Squibb	speaking	1	68059	624.394	2019
75	SENJU PHARMACEUTICAL CO., LTD.	writing	1	30678	281.45	2016
75	Sanofi S.A.	speaking	1	50000	458.716	2016
75	SHIONOGI & CO., LTD.	speaking	1	103120	946.055	2016
75	Kyorin Pharmaceutical Company, Limited	speaking	1	103120	946.055	2016
75	Eisai Co., Ltd.	speaking	1	111370	1021.74	2016
75	TAIHO Phamaceutical Co., Ltd.	speaking	2	222740	2043.49	2016
75	Takeda Pharmaceutical Company Limited	speaking	1	80187	735.661	2017
75	Meiji Seika Pharma Co., Ltd	speaking	1	103120	946.055	2017
75	Kyorin Pharmaceutical Company, Limited	speaking	1	103120	946.055	2017
75	Kyowa Kirin Co.,Ltd.	speaking	1	111370	1021.74	2017
75	TAIHO Phamaceutical Co., Ltd.	speaking	1	111370	1021.74	2017
75	ONO PHARMACEUTICAL CO., LTD	speaking	1	111370	1021.74	2017
75	Bristol Myers Squibb	speaking	1	111370	1021.74	2017
75	Kyorin Pharmaceutical Company, Limited	speaking	1	103120	946.055	2018
75	TAIHO Phamaceutical Co., Ltd.	speaking	1	111370	1021.74	2018
75	Mitsubishi Tanabe Pharma Corporation	speaking	1	111370	1021.74	2018
75	Merck biopharma	speaking	2	200000	1834.86	2018
75	Bristol Myers Squibb	speaking	2	222740	2043.49	2018
75	Tsumura & Co.	speaking	1	111370	1021.74	2019
75	Otsuka Pharmaceutical Factory, Inc	speaking	1	113432	1040.66	2019
75	Kyorin Pharmaceutical Company, Limited	speaking	2	206240	1892.11	2019
77	ONO PHARMACEUTICAL CO., LTD	consulting	1	33411	306.523	2016
79	Astellas Pharma Inc.	speaking	1	50000	458.716	2016
79	Kyorin Pharmaceutical Company, Limited	speaking	1	72184	662.239	2016
79	Astellas Pharma Inc.	writing	1	70000	642.202	2017
79	Kyorin Pharmaceutical Company, Limited	writing	1	72184	662.239	2017
79	TAIHO Phamaceutical Co., Ltd.	speaking	1	77959	715.22	2017
79	Taisho Pharma Co., Ltd.	speaking	1	111370	1021.74	2017
79	Meiji Seika Pharma Co., Ltd	writing	1	103120	946.055	2018
79	Mitsubishi Tanabe Pharma Corporation	speaking	1	111370	1021.74	2018
79	Meiji Seika Pharma Co., Ltd	speaking	3	257800	2365.14	2018
79	Meiji Seika Pharma Co., Ltd	speaking	1	103120	946.055	2019
79	Kyorin Pharmaceutical Company, Limited	speaking	1	103120	946.055	2019
79	Mitsubishi Tanabe Pharma Corporation	speaking	1	111370	1021.74	2019
80	Meiji Seika Pharma Co., Ltd	speaking	1	51560	473.028	2016
80	Torii Pharmaceutical Co., Ltd.	speaking	1	102259	938.156	2016
80	Kyorin Pharmaceutical Company, Limited	speaking	1	103120	946.055	2016
80	Merck biopharma	speaking	1	111370	1021.74	2016
80	Nippon Kayaku Co.,Ltd.	speaking	1	111370	1021.74	2016
80	AstraZeneca plc	consulting	1	111370	1021.74	2016
80	Mitsubishi Tanabe Pharma Corporation	speaking	1	111370	1021.74	2016
80	Mitsubishi Tanabe Pharma Corporation	speaking	1	111370	1021.74	2016
80	Takeda Pharmaceutical Company Limited	speaking	1	114552	1050.94	2016
80	Daiichi Sankyo Company, Limited	speaking	1	167056	1532.62	2016
80	TAIHO Phamaceutical Co., Ltd.	speaking	2	222740	2043.49	2016
80	Meiji Seika Pharma Co., Ltd	speaking	1	51560	473.028	2017
80	AstraZeneca plc	speaking	1	83528	766.312	2017
80	Daiichi Sankyo Company, Limited	speaking	1	83528	766.312	2017
80	Kyowa Kirin Co.,Ltd.	speaking	1	111370	1021.74	2017
80	Taisho Pharma Co., Ltd.	speaking	1	111370	1021.74	2017
80	Merck biopharma	speaking	1	111370	1021.74	2017
80	Bristol Myers Squibb	speaking	2	222740	2043.49	2017
80	TAIHO Phamaceutical Co., Ltd.	speaking	3	278425	2554.36	2017
80	Kyorin Pharmaceutical Company, Limited	speaking	3	309360	2838.17	2017
80	Merck biopharma	consulting	3	334110	3065.23	2017
80	Torii Pharmaceutical Co., Ltd.	speaking	1	102259	938.156	2018
80	TAIHO Phamaceutical Co., Ltd.	speaking	1	111370	1021.74	2018
80	AstraZeneca plc	consulting	1	111370	1021.74	2018
80	AstraZeneca plc	speaking	1	111370	1021.74	2018
80	Takeda Pharmaceutical Company Limited	speaking	1	114552	1050.94	2018
80	Meiji Seika Pharma Co., Ltd	speaking	2	154680	1419.08	2018
80	Merck biopharma	consulting	2	200000	1834.86	2018
80	ONO PHARMACEUTICAL CO., LTD	speaking	4	445480	4086.97	2018
80	Bristol Myers Squibb	speaking	3	445482	4086.99	2018
80	Kyorin Pharmaceutical Company, Limited	speaking	1	51560	473.028	2019
80	Eisai Co., Ltd.	speaking	1	55685	510.872	2019
80	Sanofi S.A.	speaking	1	100000	917.431	2019
80	Merck biopharma	consulting	1	100000	917.431	2019
80	Santen Pharmaceutical Co., Ltd.	speaking	1	101245	928.853	2019
80	Meiji Seika Pharma Co., Ltd	speaking	1	103120	946.055	2019
80	Tsumura & Co.	speaking	1	111370	1021.74	2019
80	TAIHO Phamaceutical Co., Ltd.	speaking	1	113432	1040.66	2019
80	ONO PHARMACEUTICAL CO., LTD	writing	1	113432	1040.66	2019
80	Bristol Myers Squibb	speaking	1	170149	1561	2019
80	Merck biopharma	speaking	3	300000	2752.29	2019
80	ONO PHARMACEUTICAL CO., LTD	speaking	4	451666	4143.72	2019
80	Bristol Myers Squibb	speaking	5	671315	6158.85	2019
81	Eisai Co., Ltd.	speaking	1	33411	306.523	2016
81	Bristol Myers Squibb	writing	1	55685	510.872	2016
81	ONO PHARMACEUTICAL CO., LTD	consulting	1	55685	510.872	2016
81	Merck biopharma	speaking	1	77959	715.22	2016
81	TAIHO Phamaceutical Co., Ltd.	speaking	1	77959	715.22	2016
81	Bristol Myers Squibb	speaking	1	111370	1021.74	2016
81	Mitsubishi Tanabe Pharma Corporation	speaking	1	111370	1021.74	2016
81	ONO PHARMACEUTICAL CO., LTD	speaking	2	155918	1430.44	2016
81	Sanofi S.A.	speaking	1	50000	458.716	2017
81	Eisai Co., Ltd.	speaking	1	55685	510.872	2017
81	MSD	speaking	1	77959	715.22	2017
81	Bristol Myers Squibb	consulting	1	77959	715.22	2017
81	Merck biopharma	consulting	2	111370	1021.74	2017
81	Taisho Pharma Co., Ltd.	speaking	1	111370	1021.74	2017
81	Bristol Myers Squibb	speaking	2	222740	2043.49	2017
81	ONO PHARMACEUTICAL CO., LTD	consulting	2	278426	2554.37	2017
81	TAIHO Phamaceutical Co., Ltd.	speaking	4	300699	2758.71	2017
81	ONO PHARMACEUTICAL CO., LTD	speaking	4	445480	4086.97	2017
81	SENJU PHARMACEUTICAL CO., LTD.	writing	1	22088	202.642	2018
81	Sanofi S.A.	speaking	1	70000	642.202	2018
81	ONO PHARMACEUTICAL CO., LTD	consulting	2	111370	1021.74	2018
81	Bayer Yakuhin, Ltd.	speaking	1	111370	1021.74	2018
81	Bristol Myers Squibb	consulting	1	111370	1021.74	2018
81	TAIHO Phamaceutical Co., Ltd.	speaking	2	222740	2043.49	2018
81	Merck biopharma	speaking	3	300000	2752.29	2018
81	Mitsubishi Tanabe Pharma Corporation	speaking	2	334112	3065.25	2018
81	Eisai Co., Ltd.	speaking	3	389796	3576.11	2018
81	Bristol Myers Squibb	speaking	3	445482	4086.99	2018
81	ONO PHARMACEUTICAL CO., LTD	speaking	5	668222	6130.48	2018
81	Sanofi S.A.	speaking	1	70000	642.202	2019
81	ONO PHARMACEUTICAL CO., LTD	consulting	1	85075	780.505	2019
81	Meiji Seika Pharma Co., Ltd	speaking	1	103120	946.055	2019
81	Kyorin Pharmaceutical Company, Limited	speaking	1	103120	946.055	2019
81	Bayer Yakuhin, Ltd.	speaking	1	113597	1042.17	2019
81	TAIHO Phamaceutical Co., Ltd.	speaking	2	222740	2043.49	2019
81	ONO PHARMACEUTICAL CO., LTD	speaking	2	226864	2081.32	2019
81	Bristol Myers Squibb	speaking	2	278426	2554.37	2019
81	Merck biopharma	speaking	3	300000	2752.29	2019
81	Mitsubishi Tanabe Pharma Corporation	speaking	2	337206	3093.63	2019
81	Eisai Co., Ltd.	speaking	4	357828	3282.83	2019
82	Eisai Co., Ltd.	speaking	1	55685	510.872	2016
82	Merck biopharma	speaking	1	77959	715.22	2016
82	Merck biopharma	speaking	1	77959	715.22	2017
82	Eisai Co., Ltd.	speaking	2	111370	1021.74	2017
82	Bristol Myers Squibb	speaking	1	111370	1021.74	2017
82	Merck biopharma	speaking	1	70000	642.202	2018
82	Bristol Myers Squibb	speaking	2	222740	2043.49	2018
82	Eisai Co., Ltd.	speaking	1	33411	306.523	2019
82	Merck biopharma	speaking	1	70000	642.202	2019
82	TAIHO Phamaceutical Co., Ltd.	speaking	1	79403	728.468	2019
82	ONO PHARMACEUTICAL CO., LTD	speaking	1	111370	1021.74	2019
84	Merck biopharma	speaking	1	77959	715.22	2017
85	SENJU PHARMACEUTICAL CO., LTD.	writing	1	20452	187.633	2016
85	TAIHO Phamaceutical Co., Ltd.	speaking	1	55685	510.872	2016
85	Merck biopharma	speaking	1	111370	1021.74	2016
85	Kyowa Kirin Co.,Ltd.	speaking	1	111370	1021.74	2016
85	Kyorin Pharmaceutical Company, Limited	writing	1	51560	473.028	2017
85	Novartis Pharma K.K.	speaking	1	51560	473.028	2017
85	Taisho Pharma Co., Ltd.	speaking	1	77959	715.22	2017
85	Mitsubishi Tanabe Pharma Corporation	speaking	1	111370	1021.74	2017
85	Kyowa Kirin Co.,Ltd.	speaking	1	111370	1021.74	2017
85	ONO PHARMACEUTICAL CO., LTD	speaking	1	111370	1021.74	2017
85	Daiichi Sankyo Company, Limited	speaking	1	167056	1532.62	2017
85	Merck biopharma	speaking	2	222740	2043.49	2017
85	KOWA PHARMACEUTICAL COMPANY LTD.	speaking	2	222740	2043.49	2017
85	TAIHO Phamaceutical Co., Ltd.	speaking	3	334110	3065.23	2017
85	Tsumura & Co.	speaking	1	55685	510.872	2018
85	Mitsubishi Tanabe Pharma Corporation	speaking	1	77959	715.22	2018
85	KOWA PHARMACEUTICAL COMPANY LTD.	speaking	1	77959	715.22	2018
85	Sanofi S.A.	speaking	1	100000	917.431	2018
85	ONO PHARMACEUTICAL CO., LTD	speaking	1	111370	1021.74	2018
85	FUJIFILM Toyama Chemical Co., Ltd.	speaking	1	167056	1532.62	2018
85	TAIHO Phamaceutical Co., Ltd.	speaking	2	222740	2043.49	2018
85	Taisho Pharmaceutical Co., Ltd.	speaking	1	77959	715.22	2019
85	Torii Pharmaceutical Co., Ltd.	speaking	1	102259	938.156	2019
85	Meiji Seika Pharma Co., Ltd	speaking	1	103120	946.055	2019
85	TAIHO Phamaceutical Co., Ltd.	speaking	1	111370	1021.74	2019
85	Nippon Shinyaku Co., Ltd.	speaking	1	111370	1021.74	2019
85	Mitsubishi Tanabe Pharma Corporation	speaking	1	113433	1040.67	2019
85	Sanofi S.A.	speaking	1	120000	1100.92	2019
85	FUJIFILM Toyama Chemical Co., Ltd.	speaking	2	133644	1226.09	2019
87	AstraZeneca plc	speaking	1	55685	510.872	2018
88	Kowa Company, Limited	speaking	1	33411	306.523	2016
88	Kyowa Kirin Co.,Ltd.	speaking	1	55685	510.872	2016
88	MSD	speaking	1	111370	1021.74	2016
88	Merck biopharma	speaking	2	222740	2043.49	2016
88	TAIHO Phamaceutical Co., Ltd.	speaking	2	222740	2043.49	2016
88	Eisai Co., Ltd.	speaking	1	55685	510.872	2017
88	Kyowa Kirin Co.,Ltd.	speaking	1	55685	510.872	2017
88	Merck biopharma	speaking	1	55685	510.872	2017
88	Kyorin Pharmaceutical Company, Limited	speaking	1	72184	662.239	2017
88	Sanofi S.A.	speaking	1	100000	917.431	2017
88	Taisho Pharma Co., Ltd.	speaking	1	111370	1021.74	2017
88	TAIHO Phamaceutical Co., Ltd.	speaking	1	111370	1021.74	2017
88	Merck biopharma	speaking	1	100000	917.431	2018
88	TERUMO CORPORATION	speaking	1	110440	1013.21	2018
88	Mitsubishi Tanabe Pharma Corporation	speaking	1	111370	1021.74	2018
88	HISAMITSU PHARMACEUTICAL CO.,INC.	speaking	1	111370	1021.74	2018
88	Chugai Pharmaceutical Co., Ltd.	speaking	1	22910	210.183	2019
88	ASKA Pharmaceutical Holdings Co., Ltd.	speaking	1	111370	1021.74	2019
89	TAIHO Phamaceutical Co., Ltd.	speaking	1	77959	715.22	2016
89	Otsuka Pharmaceutical Co., Ltd.	speaking	1	55685	510.872	2017
89	TAIHO Phamaceutical Co., Ltd.	speaking	1	77959	715.22	2017
89	Otsuka Pharmaceutical Factory, Inc	speaking	1	55685	510.872	2018
89	TAIHO Phamaceutical Co., Ltd.	speaking	1	77959	715.22	2018
89	TAIHO Phamaceutical Co., Ltd.	speaking	2	155918	1430.44	2019
90	Kyorin Pharmaceutical Company, Limited	speaking	1	30936	283.817	2016
90	Kyorin Pharmaceutical Company, Limited	speaking	1	30936	283.817	2016
90	Kowa Company, Limited	speaking	1	33411	306.523	2016
90	Sanofi S.A.	speaking	1	70000	642.202	2016
90	MSD	speaking	2	133644	1226.09	2016
90	TAIHO Phamaceutical Co., Ltd.	speaking	4	311836	2860.88	2016
90	TAIHO Phamaceutical Co., Ltd.	speaking	1	55685	510.872	2017
90	Mitsubishi Tanabe Pharma Corporation	writing	1	111370	1021.74	2017
90	Kyorin Pharmaceutical Company, Limited	speaking	1	10312	94.6055	2018
90	Mitsubishi Tanabe Pharma Corporation	speaking	1	56717	520.339	2019
91	Kyorin Pharmaceutical Company, Limited	speaking	1	51560	473.028	2018
91	ONO PHARMACEUTICAL CO., LTD	speaking	1	89096	817.394	2018
91	ONO PHARMACEUTICAL CO., LTD	speaking	1	77959	715.22	2019
92	Merck biopharma	consulting	1	55685	510.872	2017
92	ONO PHARMACEUTICAL CO., LTD	speaking	2	111370	1021.74	2017
92	Merck biopharma	speaking	1	37500	344.037	2018
92	ONO PHARMACEUTICAL CO., LTD	speaking	1	55685	510.872	2018
92	Bayer Yakuhin, Ltd.	speaking	1	14849	136.229	2019
92	ONO PHARMACEUTICAL CO., LTD	writing	1	22274	204.349	2019
92	Merck biopharma	speaking	1	50000	458.716	2019
93	Merck biopharma	speaking	1	77959	715.22	2016
93	Merck biopharma	speaking	1	33411	306.523	2017
93	Eisai Co., Ltd.	speaking	1	55685	510.872	2017
93	Daiichi Sankyo Company, Limited	speaking	1	77959	715.22	2017
93	Bristol Myers Squibb	speaking	2	133644	1226.09	2017
93	Merck biopharma	speaking	1	70000	642.202	2018
93	Bristol Myers Squibb	speaking	2	89096	817.394	2018
93	Otsuka Pharmaceutical Factory, Inc	speaking	1	34030	312.202	2019
93	Bristol Myers Squibb	speaking	1	55685	510.872	2019
93	Eisai Co., Ltd.	speaking	1	77959	715.22	2019
94	Merck biopharma	speaking	1	33411	306.523	2016
94	Eisai Co., Ltd.	speaking	1	55685	510.872	2016
94	Merck biopharma	speaking	2	89096	817.394	2016
94	Merck biopharma	consulting	1	33411	306.523	2017
94	ONO PHARMACEUTICAL CO., LTD	speaking	1	55685	510.872	2017
94	Merck biopharma	speaking	1	167055	1532.61	2017
94	Merck biopharma	speaking	3	150000	1376.15	2018
94	AstraZeneca plc	speaking	1	33411	306.523	2019
94	Merck biopharma	speaking	1	37500	344.037	2019
96	ONO PHARMACEUTICAL CO., LTD	speaking	1	33411	306.523	2017
96	Nippon Shinyaku Co., Ltd.	speaking	1	77959	715.22	2017
96	ONO PHARMACEUTICAL CO., LTD	speaking	1	77959	715.22	2018
97	Nippon Shinyaku Co., Ltd.	speaking	1	111370	1021.74	2016
97	Merck biopharma	speaking	1	111370	1021.74	2016
97	MSD	speaking	1	111370	1021.74	2016
97	Mitsubishi Tanabe Pharma Corporation	speaking	2	111370	1021.74	2016
97	Eisai Co., Ltd.	speaking	2	133644	1226.09	2016
97	Kyowa Kirin Co.,Ltd.	speaking	2	167055	1532.61	2016
97	TAIHO Phamaceutical Co., Ltd.	speaking	2	222740	2043.49	2016
97	Bristol Myers Squibb	speaking	1	77959	715.22	2017
97	Sanofi S.A.	speaking	1	100000	917.431	2017
97	Merck biopharma	speaking	1	111370	1021.74	2017
97	Daiichi Sankyo Company, Limited	speaking	1	111370	1021.74	2017
97	Mitsubishi Tanabe Pharma Corporation	speaking	2	111370	1021.74	2017
97	AstraZeneca plc	speaking	1	111370	1021.74	2017
97	Eisai Co., Ltd.	speaking	1	167056	1532.62	2017
97	ONO PHARMACEUTICAL CO., LTD	writing	1	22274	204.349	2018
97	HISAMITSU PHARMACEUTICAL CO.,INC.	speaking	1	55685	510.872	2018
97	Merck biopharma	speaking	1	100000	917.431	2018
97	Kyorin Pharmaceutical Company, Limited	speaking	1	103120	946.055	2018
97	Mitsubishi Tanabe Pharma Corporation	speaking	2	111370	1021.74	2018
97	AstraZeneca plc	speaking	1	111370	1021.74	2018
97	Bayer Yakuhin, Ltd.	speaking	1	111370	1021.74	2018
97	KISSEI PHARMACEUTICAL CO., LTD.	speaking	1	55685	510.872	2019
97	Sanofi S.A.	speaking	1	80000	733.945	2019
97	TAIHO Phamaceutical Co., Ltd.	speaking	1	111370	1021.74	2019
97	HISAMITSU PHARMACEUTICAL CO.,INC.	speaking	1	111370	1021.74	2019
97	Mitsubishi Tanabe Pharma Corporation	speaking	3	169119	1551.55	2019
98	TAIHO Phamaceutical Co., Ltd.	speaking	1	44548	408.697	2017
98	Meiji Seika Pharma Co., Ltd	speaking	1	61872	567.633	2017
98	TAIHO Phamaceutical Co., Ltd.	speaking	1	22274	204.349	2018
99	SENJU PHARMACEUTICAL CO., LTD.	writing	1	20452	187.633	2016
99	Sanofi S.A.	writing	1	100000	917.431	2016
99	Kyorin Pharmaceutical Company, Limited	speaking	1	103120	946.055	2016
99	MSD	speaking	2	133644	1226.09	2016
99	Mitsubishi Tanabe Pharma Corporation	speaking	2	222740	2043.49	2016
99	Kyorin Pharmaceutical Company, Limited	writing	4	474355	4351.88	2016
99	Daiichi Sankyo Company, Limited	speaking	1	55685	510.872	2017
99	Kyorin Pharmaceutical Company, Limited	speaking	1	103120	946.055	2017
99	Kyowa Kirin Co.,Ltd.	speaking	1	111370	1021.74	2017
99	TAIHO Phamaceutical Co., Ltd.	speaking	1	111370	1021.74	2017
99	Bristol Myers Squibb	speaking	1	111370	1021.74	2017
99	ONO PHARMACEUTICAL CO., LTD	speaking	1	111370	1021.74	2017
99	KOWA PHARMACEUTICAL COMPANY LTD.	speaking	1	111370	1021.74	2017
99	Mitsubishi Tanabe Pharma Corporation	speaking	2	222740	2043.49	2017
99	Kyorin Pharmaceutical Company, Limited	writing	4	474355	4351.88	2017
99	Eisai Co., Ltd.	speaking	1	111370	1021.74	2018
99	Bristol Myers Squibb	speaking	2	222740	2043.49	2018
99	Kyorin Pharmaceutical Company, Limited	writing	3	443419	4068.06	2018
99	Kyorin Pharmaceutical Company, Limited	speaking	1	30936	283.817	2019
99	Mitsubishi Tanabe Pharma Corporation	speaking	1	111370	1021.74	2019
99	HISAMITSU PHARMACEUTICAL CO.,INC.	speaking	1	111370	1021.74	2019
99	Kyorin Pharmaceutical Company, Limited	writing	3	433107	3973.46	2019
100	Bristol Myers Squibb	speaking	1	111370	1021.74	2016
100	ONO PHARMACEUTICAL CO., LTD	speaking	5	523439	4802.19	2016
100	ONO PHARMACEUTICAL CO., LTD	writing	1	111370	1021.74	2017
100	Bayer Yakuhin, Ltd.	speaking	1	111370	1021.74	2017
100	Bristol Myers Squibb	speaking	2	278426	2554.37	2017
100	ONO PHARMACEUTICAL CO., LTD	speaking	3	389796	3576.11	2017
100	ONO PHARMACEUTICAL CO., LTD	consulting	1	55685	510.872	2018
100	Tsumura & Co.	speaking	1	111370	1021.74	2018
100	ONO PHARMACEUTICAL CO., LTD	speaking	2	167055	1532.61	2018
100	Bristol Myers Squibb	speaking	1	167056	1532.62	2018
100	Eisai Co., Ltd.	speaking	1	33411	306.523	2019
100	TERUMO CORPORATION	speaking	1	110231	1011.29	2019
100	ONO PHARMACEUTICAL CO., LTD	speaking	1	111370	1021.74	2019
100	ONO PHARMACEUTICAL CO., LTD	consulting	2	167055	1532.61	2019
102	TAIHO Phamaceutical Co., Ltd.	speaking	1	55685	510.872	2016
102	TAIHO Phamaceutical Co., Ltd.	speaking	1	55685	510.872	2018
102	Daiichi Sankyo Company, Limited	speaking	1	77959	715.22	2018
102	TAIHO Phamaceutical Co., Ltd.	speaking	1	55685	510.872	2019
103	Merck biopharma	speaking	1	77959	715.22	2016
103	Kyowa Kirin Co.,Ltd.	consulting	1	77959	715.22	2016
103	Daiichi Sankyo Company, Limited	speaking	1	111370	1021.74	2016
103	Eisai Co., Ltd.	writing	1	33411	306.523	2018
103	Kyorin Pharmaceutical Company, Limited	speaking	1	72184	662.239	2019
103	MSD	speaking	1	111370	1021.74	2019
105	ONO PHARMACEUTICAL CO., LTD	consulting	1	55685	510.872	2016
105	Merck biopharma	speaking	1	77959	715.22	2016
105	MSD	speaking	1	77959	715.22	2016
105	Nippon Kayaku Co.,Ltd.	speaking	1	111370	1021.74	2016
105	Merck biopharma	speaking	1	77959	715.22	2017
105	Otsuka Pharmaceutical Co., Ltd.	consulting	2	133644	1226.09	2017
105	Bristol Myers Squibb	speaking	2	222740	2043.49	2017
105	Nippon Kayaku Co.,Ltd.	speaking	1	111370	1021.74	2018
105	Bristol Myers Squibb	speaking	5	556850	5108.72	2018
105	Merck biopharma	speaking	2	140000	1284.4	2019
105	ONO PHARMACEUTICAL CO., LTD	speaking	4	425268	3901.54	2019
105	Bristol Myers Squibb	speaking	8	872810	8007.43	2019
106	Kyorin Pharmaceutical Company, Limited	speaking	1	20624	189.211	2017
106	SHIONOGI & CO., LTD.	speaking	1	72184	662.239	2018
106	Bristol Myers Squibb	speaking	1	66822	613.046	2019
106	Mitsubishi Tanabe Pharma Corporation	speaking	1	79403	728.468	2019
107	TAIHO Phamaceutical Co., Ltd.	speaking	1	44548	408.697	2017
111	Merck biopharma	speaking	1	55685	510.872	2017
114	SHIONOGI & CO., LTD.	speaking	1	72184	662.239	2016
114	TAIHO Phamaceutical Co., Ltd.	speaking	1	55685	510.872	2017
114	Bristol Myers Squibb	speaking	1	55685	510.872	2018
114	Mitsubishi Tanabe Pharma Corporation	speaking	1	77959	715.22	2018
117	Chugai Pharmaceutical Co., Ltd.	speaking	1	40000	366.972	2016
117	Merck biopharma	consulting	1	55685	510.872	2016
117	Merck biopharma	speaking	8	445480	4086.97	2016
117	Merck biopharma	consulting	2	89096	817.394	2017
117	Bristol Myers Squibb	speaking	3	196822	1805.71	2017
117	Merck biopharma	speaking	6	318425	2921.33	2017
117	Merck biopharma	consulting	1	53874	494.257	2018
117	AstraZeneca plc	speaking	1	55685	510.872	2018
117	AstraZeneca plc	consulting	1	80000	733.945	2018
117	Merck biopharma	speaking	5	272427	2499.33	2018
117	Bristol Myers Squibb	speaking	4	280000	2568.81	2018
117	ONO PHARMACEUTICAL CO., LTD	speaking	4	300000	2752.29	2018
117	ONO PHARMACEUTICAL CO., LTD	writing	1	20000	183.486	2019
117	SANWA KAGAKU KENKYUSHO CO.,LTD.	consulting	1	33411	306.523	2019
117	Kyorin Pharmaceutical Company, Limited	speaking	1	41248	378.422	2019
117	Merck biopharma	consulting	1	70000	642.202	2019
117	Bristol Myers Squibb	speaking	1	80000	733.945	2019
117	MSD	consulting	1	100000	917.431	2019
117	Merck biopharma	speaking	3	135916	1246.94	2019
117	ONO PHARMACEUTICAL CO., LTD	speaking	3	180000	1651.38	2019
117	Eisai Co., Ltd.	speaking	3	200000	1834.86	2019
118	SENJU PHARMACEUTICAL CO., LTD.	writing	1	30678	281.45	2017
118	Bristol Myers Squibb	speaking	1	55685	510.872	2018
120	TAIHO Phamaceutical Co., Ltd.	speaking	1	55685	510.872	2017
121	Merck biopharma	speaking	1	33411	306.523	2016
121	Bayer Yakuhin, Ltd.	speaking	1	33411	306.523	2016
121	Eisai Co., Ltd.	speaking	1	77959	715.22	2017
121	Meiji Seika Pharma Co., Ltd	consulting	1	20624	189.211	2018
123	Eisai Co., Ltd.	speaking	1	33411	306.523	2016
123	Eisai Co., Ltd.	speaking	1	22274	204.349	2017
123	HISAMITSU PHARMACEUTICAL CO.,INC.	writing	1	33411	306.523	2018
123	Eisai Co., Ltd.	speaking	1	77959	715.22	2018
123	Bayer Yakuhin, Ltd.	speaking	1	33411	306.523	2019
123	ONO PHARMACEUTICAL CO., LTD	speaking	1	34030	312.202	2019
123	Eisai Co., Ltd.	speaking	1	55685	510.872	2019
123	Bristol Myers Squibb	speaking	1	55685	510.872	2019
126	Eisai Co., Ltd.	speaking	1	33411	306.523	2017
126	Eisai Co., Ltd.	speaking	1	55685	510.872	2018
126	TAIHO Phamaceutical Co., Ltd.	speaking	1	55685	510.872	2018
126	ONO PHARMACEUTICAL CO., LTD	speaking	1	55685	510.872	2018
126	ONO PHARMACEUTICAL CO., LTD	speaking	1	56716	520.33	2019
127	TAIHO Phamaceutical Co., Ltd.	speaking	1	55685	510.872	2016
127	Taisho Pharma Co., Ltd.	other	1	77959	715.22	2016
127	Merck biopharma	speaking	2	111370	1021.74	2016
127	TAIHO Phamaceutical Co., Ltd.	speaking	1	55685	510.872	2017
127	Takeda Pharmaceutical Company Limited	speaking	1	80187	735.661	2017
127	Mitsubishi Tanabe Pharma Corporation	speaking	1	56717	520.339	2019
128	Maruho Co.,Ltd.	speaking	1	30936	283.817	2016
128	Merck biopharma	speaking	1	33411	306.523	2016
128	Meiji Seika Pharma Co., Ltd	speaking	1	30936	283.817	2017
128	Merck biopharma	consulting	1	55685	510.872	2017
128	Bristol Myers Squibb	speaking	1	77959	715.22	2017
128	Merck biopharma	speaking	1	52500	481.651	2018
129	Merck biopharma	speaking	1	55685	510.872	2016
129	ONO PHARMACEUTICAL CO., LTD	speaking	1	55685	510.872	2017
129	Bayer Yakuhin, Ltd.	speaking	1	56798	521.083	2019
129	TAIHO Phamaceutical Co., Ltd.	speaking	2	66822	613.046	2019
130	Merck biopharma	speaking	1	55685	510.872	2016
132	Merck biopharma	speaking	1	22274	204.349	2016
132	MSD	speaking	1	55685	510.872	2016
132	Eisai Co., Ltd.	speaking	1	55685	510.872	2017
132	Merck biopharma	speaking	2	111370	1021.74	2017
132	TAIHO Phamaceutical Co., Ltd.	speaking	1	55685	510.872	2018
132	Mitsubishi Tanabe Pharma Corporation	speaking	1	55685	510.872	2018
132	KISSEI PHARMACEUTICAL CO., LTD.	speaking	1	33411	306.523	2019
132	Mitsubishi Tanabe Pharma Corporation	speaking	1	55685	510.872	2019
132	TAIHO Phamaceutical Co., Ltd.	speaking	1	77959	715.22	2019
133	Kyorin Pharmaceutical Company, Limited	speaking	1	51560	473.028	2017
133	Nippon Zoki Pharmaceutical Co., Ltd.	speaking	1	50000	458.716	2018
133	Merck biopharma	speaking	2	75000	688.073	2018
133	Otsuka Pharmaceutical Factory, Inc	speaking	1	33411	306.523	2019
134	TAIHO Phamaceutical Co., Ltd.	speaking	1	55685	510.872	2016
134	Kyorin Pharmaceutical Company, Limited	speaking	1	51560	473.028	2017
134	TAIHO Phamaceutical Co., Ltd.	speaking	1	55685	510.872	2017
134	Kyorin Pharmaceutical Company, Limited	speaking	1	51560	473.028	2019
134	HISAMITSU PHARMACEUTICAL CO.,INC.	speaking	1	55685	510.872	2019
136	Eisai Co., Ltd.	speaking	1	55685	510.872	2016
136	TERUMO CORPORATION	speaking			0	2017
136	TERUMO CORPORATION	consulting			0	2017
136	SENJU PHARMACEUTICAL CO., LTD.	writing	1	30678	281.45	2017
136	Bayer Yakuhin, Ltd.	consulting	1	33411	306.523	2017
136	Eisai Co., Ltd.	speaking	3	144781	1328.27	2017
136	TERUMO CORPORATION	consulting	1	22088	202.642	2018
136	TAIHO Phamaceutical Co., Ltd.	speaking	1	55685	510.872	2018
136	Mitsubishi Tanabe Pharma Corporation	speaking	1	55685	510.872	2018
136	Eisai Co., Ltd.	speaking	2	89096	817.394	2018
136	Merck biopharma	speaking	2	100000	917.431	2018
136	Otsuka Pharmaceutical Factory, Inc	speaking	1	33411	306.523	2019
136	TERUMO CORPORATION	consulting	1	44176	405.284	2019
136	Eisai Co., Ltd.	speaking	2	55685	510.872	2019
136	Bristol Myers Squibb	speaking	1	55685	510.872	2019
136	Merck biopharma	speaking	1	70000	642.202	2019
137	Merck biopharma	consulting	1	55685	510.872	2017
137	Otsuka Pharmaceutical Co., Ltd.	consulting	2	122507	1123.92	2017
137	Merck biopharma	speaking	1	30000	275.229	2018
139	Mitsubishi Tanabe Pharma Corporation	speaking	1	55685	510.872	2016
139	ONO PHARMACEUTICAL CO., LTD	speaking	1	55685	510.872	2017
139	Bristol Myers Squibb	speaking	1	55685	510.872	2017
139	Merck biopharma	speaking	1	30000	275.229	2018
139	Daiichi Sankyo Company, Limited	speaking	1	55685	510.872	2018
139	ONO PHARMACEUTICAL CO., LTD	speaking	2	133644	1226.09	2018
139	ONO PHARMACEUTICAL CO., LTD	speaking	1	55685	510.872	2019
141	ONO PHARMACEUTICAL CO., LTD	speaking	1	55685	510.872	2017
141	Eisai Co., Ltd.	speaking	1	55685	510.872	2018
141	TAIHO Phamaceutical Co., Ltd.	speaking	1	77959	715.22	2018
141	Otsuka Pharmaceutical Factory, Inc	speaking	1	56716	520.33	2019
141	Eisai Co., Ltd.	speaking	1	77959	715.22	2019
142	Astellas Pharma Inc.	speaking	1	30000	275.229	2016
142	TAIHO Phamaceutical Co., Ltd.	speaking	1	55685	510.872	2016
142	Meiji Seika Pharma Co., Ltd	speaking	1	30936	283.817	2017
142	HISAMITSU PHARMACEUTICAL CO.,INC.	speaking	1	55685	510.872	2018
142	TAIHO Phamaceutical Co., Ltd.	speaking	1	77959	715.22	2019
143	Merck biopharma	speaking	1	55685	510.872	2016
143	SHIONOGI & CO., LTD.	consulting	1	30936	283.817	2017
143	Eisai Co., Ltd.	speaking	1	55685	510.872	2017
143	Bristol Myers Squibb	speaking	1	55685	510.872	2017
143	Eisai Co., Ltd.	speaking	2	89096	817.394	2018
143	Otsuka Pharmaceutical Factory, Inc	writing	1	33411	306.523	2019
143	Eisai Co., Ltd.	speaking	2	112401	1031.2	2019
148	Meiji Seika Pharma Co., Ltd	consulting	1	20624	189.211	2016
148	Tsumura & Co.	speaking	1	33411	306.523	2016
148	Kyorin Pharmaceutical Company, Limited	speaking	2	82496	756.844	2016
148	Kowa Company, Limited	speaking	1	111370	1021.74	2016
148	TAIHO Phamaceutical Co., Ltd.	speaking	2	167055	1532.61	2016
148	KOWA PHARMACEUTICAL COMPANY LTD.	speaking	1	33411	306.523	2017
148	Tsumura & Co.	speaking	1	33411	306.523	2017
148	Sanofi S.A.	speaking	1	100000	917.431	2017
148	Kyorin Pharmaceutical Company, Limited	speaking	1	103120	946.055	2017
148	TAIHO Phamaceutical Co., Ltd.	speaking	5	445480	4086.97	2017
148	TAIHO Phamaceutical Co., Ltd.	speaking	1	55685	510.872	2018
148	Tsumura & Co.	speaking	2	89096	817.394	2018
148	Kyorin Pharmaceutical Company, Limited	speaking	1	103120	946.055	2018
148	Sanofi S.A.	speaking	3	300000	2752.29	2018
148	Kracie Pharmaceutical, Ltd.	speaking	1	72184	662.239	2019
148	Sanofi S.A.	speaking	1	100000	917.431	2019
148	Kyorin Pharmaceutical Company, Limited	speaking	1	103120	946.055	2019
148	Tsumura & Co.	speaking	2	113433	1040.67	2019
148	TAIHO Phamaceutical Co., Ltd.	speaking	4	389795	3576.1	2019
149	Takeda Pharmaceutical Company Limited	speaking	1	34365	315.275	2016
149	Nippon Kayaku Co.,Ltd.	speaking	1	55685	510.872	2016
149	ONO PHARMACEUTICAL CO., LTD	speaking	1	55685	510.872	2017
149	Nippon Kayaku Co.,Ltd.	speaking	1	77959	715.22	2017
149	TAIHO Phamaceutical Co., Ltd.	speaking	1	77959	715.22	2017
149	Mitsubishi Tanabe Pharma Corporation	speaking	1	55685	510.872	2018
149	Kyorin Pharmaceutical Company, Limited	speaking	1	72184	662.239	2018
149	ONO PHARMACEUTICAL CO., LTD	speaking	1	34030	312.202	2019
149	Merck biopharma	speaking	1	70000	642.202	2019
149	TAIHO Phamaceutical Co., Ltd.	speaking	1	79403	728.468	2019
152	TAIHO Phamaceutical Co., Ltd.	speaking	1	33411	306.523	2016
152	Kyowa Kirin Co.,Ltd.	speaking	1	55685	510.872	2016
152	Merck biopharma	speaking	1	33411	306.523	2017
152	TAIHO Phamaceutical Co., Ltd.	speaking	1	33411	306.523	2017
152	Eisai Co., Ltd.	speaking	1	55685	510.872	2017
152	ONO PHARMACEUTICAL CO., LTD	speaking	1	55685	510.872	2017
152	Bristol Myers Squibb	speaking	3	200466	1839.14	2017
152	Kyorin Pharmaceutical Company, Limited	speaking	1	10312	94.6055	2018
152	ONO PHARMACEUTICAL CO., LTD	writing	1	22274	204.349	2018
152	TAIHO Phamaceutical Co., Ltd.	speaking	1	33411	306.523	2018
152	Merck biopharma	speaking	2	80000	733.945	2018
152	Bristol Myers Squibb	speaking	2	111370	1021.74	2018
155	Mitsubishi Tanabe Pharma Corporation	speaking	1	77959	715.22	2019
156	Sanofi S.A.	speaking	1	100000	917.431	2016
156	Kyowa Kirin Co.,Ltd.	speaking	1	111370	1021.74	2016
156	Eisai Co., Ltd.	speaking	3	334110	3065.23	2016
156	Daiichi Sankyo Company, Limited	speaking	2	334112	3065.25	2016
156	TAIHO Phamaceutical Co., Ltd.	speaking	1	22274	204.349	2017
156	Torii Pharmaceutical Co., Ltd.	speaking	1	71582	656.716	2017
156	Sanofi S.A.	speaking	1	100000	917.431	2017
156	Kyorin Pharmaceutical Company, Limited	writing	1	103120	946.055	2017
156	Merck biopharma	speaking	1	111370	1021.74	2017
156	ONO PHARMACEUTICAL CO., LTD	speaking	1	111370	1021.74	2017
156	Eisai Co., Ltd.	speaking	2	222740	2043.49	2017
156	Merck biopharma	speaking	1	100000	917.431	2018
156	EA Pharma Co.,Ltd.	speaking	1	103120	946.055	2018
156	Mitsubishi Tanabe Pharma Corporation	speaking	1	111370	1021.74	2018
156	ONO PHARMACEUTICAL CO., LTD	speaking	1	111370	1021.74	2018
156	HISAMITSU PHARMACEUTICAL CO.,INC.	speaking	1	111370	1021.74	2018
156	Bristol Myers Squibb	speaking	1	111370	1021.74	2018
156	Sanofi S.A.	speaking	2	180000	1651.38	2018
156	Eisai Co., Ltd.	speaking	2	222740	2043.49	2018
156	TAIHO Phamaceutical Co., Ltd.	speaking	3	300699	2758.71	2018
156	Sanofi S.A.	speaking	1	80000	733.945	2019
156	Merck biopharma	speaking	1	100000	917.431	2019
156	AstraZeneca plc	speaking	1	111370	1021.74	2019
157	AstraZeneca plc	speaking	1	33411	306.523	2016
157	Nippon Shinyaku Co., Ltd.	speaking	1	55685	510.872	2016
157	Kyorin Pharmaceutical Company, Limited	speaking	1	51560	473.028	2018
157	Meiji Seika Pharma Co., Ltd	speaking	1	51560	473.028	2019
158	Kyorin Pharmaceutical Company, Limited	speaking	1	51560	473.028	2016
158	Eisai Co., Ltd.	speaking	1	55685	510.872	2016
158	Nippon Shinyaku Co., Ltd.	speaking	1	55685	510.872	2016
158	ONO PHARMACEUTICAL CO., LTD	speaking	1	77959	715.22	2016
158	Kowa Company, Limited	speaking	1	77959	715.22	2016
158	MSD	speaking	2	222740	2043.49	2016
158	TAIHO Phamaceutical Co., Ltd.	speaking	4	389795	3576.1	2016
158	Astellas Pharma Inc.	speaking	1	50000	458.716	2017
158	Meiji Seika Pharma Co., Ltd	speaking	1	51560	473.028	2017
158	Bristol Myers Squibb	speaking	1	55685	510.872	2017
158	Tsumura & Co.	speaking	1	55685	510.872	2017
158	ONO PHARMACEUTICAL CO., LTD	speaking	1	111370	1021.74	2017
158	Torii Pharmaceutical Co., Ltd.	speaking	2	153389	1407.24	2017
158	Kyorin Pharmaceutical Company, Limited	speaking	3	226864	2081.32	2017
158	TAIHO Phamaceutical Co., Ltd.	speaking	3	278425	2554.36	2017
158	Mitsubishi Tanabe Pharma Corporation	speaking	3	334110	3065.23	2017
158	Merck biopharma	speaking	5	478891	4393.5	2017
158	Tsumura & Co.	speaking	1	33411	306.523	2018
158	Meiji Seika Pharma Co., Ltd	speaking	1	51560	473.028	2018
158	Meiji Seika Pharma Co., Ltd	speaking	1	51560	473.028	2018
158	Kyorin Pharmaceutical Company, Limited	writing	1	51560	473.028	2018
158	Kyorin Pharmaceutical Company, Limited	speaking	1	51560	473.028	2018
158	Merck biopharma	speaking	1	100000	917.431	2018
158	Torii Pharmaceutical Co., Ltd.	speaking	1	102259	938.156	2018
158	Kyowa Kirin Co.,Ltd.	speaking	1	111370	1021.74	2018
158	ONO PHARMACEUTICAL CO., LTD	speaking	1	111370	1021.74	2018
158	Bristol Myers Squibb	speaking	1	111370	1021.74	2018
158	Daiichi Sankyo Company, Limited	speaking	1	167056	1532.62	2018
158	Mitsubishi Tanabe Pharma Corporation	speaking	2	222740	2043.49	2018
158	TAIHO Phamaceutical Co., Ltd.	speaking	3	334110	3065.23	2018
158	Tsumura & Co.	speaking	1	34030	312.202	2019
158	Santen Pharmaceutical Co., Ltd.	speaking	1	50623	464.431	2019
158	Meiji Seika Pharma Co., Ltd	speaking	1	51560	473.028	2019
158	HISAMITSU PHARMACEUTICAL CO.,INC.	speaking	1	55685	510.872	2019
158	Merck biopharma	speaking	1	100000	917.431	2019
158	Torii Pharmaceutical Co., Ltd.	speaking	1	102259	938.156	2019
158	Bristol Myers Squibb	speaking	1	111370	1021.74	2019
158	Kowa Company, Limited	speaking	1	111370	1021.74	2019
158	TAIHO Phamaceutical Co., Ltd.	speaking	1	113432	1040.66	2019
158	Chugai Pharmaceutical Co., Ltd.	speaking	1	114552	1050.94	2019
158	Kyorin Pharmaceutical Company, Limited	speaking	1	123744	1135.27	2019
158	KISSEI PHARMACEUTICAL CO., LTD.	speaking	1	167056	1532.62	2019
158	ONO PHARMACEUTICAL CO., LTD	speaking	2	224802	2062.4	2019
158	Mitsubishi Tanabe Pharma Corporation	speaking	2	226866	2081.34	2019
159	ONO PHARMACEUTICAL CO., LTD	speaking	1	77959	715.22	2017
159	ONO PHARMACEUTICAL CO., LTD	writing	1	22274	204.349	2018
159	TAIHO Phamaceutical Co., Ltd.	speaking	1	77959	715.22	2018
159	ONO PHARMACEUTICAL CO., LTD	speaking	1	77959	715.22	2018
159	ONO PHARMACEUTICAL CO., LTD	speaking	1	77959	715.22	2019
160	Mitsubishi Tanabe Pharma Corporation	speaking	1	111370	1021.74	2019
161	Kyowa Kirin Co.,Ltd.	speaking	1	55685	510.872	2016
161	SHIONOGI & CO., LTD.	speaking	1	103120	946.055	2016
161	ONO PHARMACEUTICAL CO., LTD	speaking	1	111370	1021.74	2016
161	Daiichi Sankyo Company, Limited	speaking	1	111370	1021.74	2016
161	Merck biopharma	speaking	2	144781	1328.27	2016
161	SENJU PHARMACEUTICAL CO., LTD.	writing	1	20452	187.633	2017
161	Kyowa Kirin Co.,Ltd.	speaking	1	55685	510.872	2017
161	Merck biopharma	consulting	1	77959	715.22	2017
161	ASKA Pharmaceutical Holdings Co., Ltd.	speaking	1	111370	1021.74	2017
161	ONO PHARMACEUTICAL CO., LTD	speaking	3	334110	3065.23	2017
161	ASKA Pharmaceutical Holdings Co., Ltd.	speaking	1	111370	1021.74	2018
161	Bristol Myers Squibb	speaking	2	167055	1532.61	2018
161	ONO PHARMACEUTICAL CO., LTD	speaking	2	189329	1736.96	2018
161	TAIHO Phamaceutical Co., Ltd.	speaking	1	111370	1021.74	2019
161	HISAMITSU PHARMACEUTICAL CO.,INC.	speaking	1	111370	1021.74	2019
161	Bristol Myers Squibb	speaking	1	111370	1021.74	2019
161	ONO PHARMACEUTICAL CO., LTD	speaking	2	155918	1430.44	2019
163	TAIHO Phamaceutical Co., Ltd.	speaking	1	22274	204.349	2016
163	Sanofi S.A.	speaking	1	70000	642.202	2016
163	Kyorin Pharmaceutical Company, Limited	speaking	1	72184	662.239	2016
163	Sanofi S.A.	speaking	1	50000	458.716	2017
163	Kyorin Pharmaceutical Company, Limited	speaking	3	216552	1986.72	2017
163	Sanofi S.A.	speaking	1	40000	366.972	2018
163	Kyorin Pharmaceutical Company, Limited	speaking	1	72184	662.239	2018
163	Sanofi S.A.	speaking	1	40000	366.972	2019
164	Boehringer Ingelheim Japan	speaking	1	77959	715.22	2017
164	Eisai Co., Ltd.	speaking	2	111370	1021.74	2017
164	Novartis Pharma K.K.	speaking	1	72184	662.239	2018
164	Janssen Pharmaceutical K.K.	speaking	1	111370	1021.74	2018
165	MSD	speaking	1	77959	715.22	2016
165	Sanofi S.A.	speaking	1	40000	366.972	2017
165	Taisho Pharma Co., Ltd.	speaking	1	44548	408.697	2017
165	SENJU PHARMACEUTICAL CO., LTD.	writing	1	22088	202.642	2019
166	Meiji Seika Pharma Co., Ltd	speaking	1	30936	283.817	2017
167	Mitsubishi Tanabe Pharma Corporation	speaking	1	33411	306.523	2016
167	Kyorin Pharmaceutical Company, Limited	speaking	1	51560	473.028	2017
167	Eisai Co., Ltd.	speaking	1	55685	510.872	2018
167	Mitsubishi Tanabe Pharma Corporation	speaking	1	34030	312.202	2019
168	TAIHO Phamaceutical Co., Ltd.	speaking	1	77959	715.22	2016
168	Eisai Co., Ltd.	speaking	1	55685	510.872	2017
168	Eisai Co., Ltd.	speaking	1	55685	510.872	2018
168	Torii Pharmaceutical Co., Ltd.	speaking	1	71582	656.716	2018
168	TAIHO Phamaceutical Co., Ltd.	speaking	1	77959	715.22	2018
168	Eisai Co., Ltd.	speaking	2	133644	1226.09	2019
169	Merck biopharma	consulting	1	33411	306.523	2016
169	Taisho Pharma Co., Ltd.	other	1	55685	510.872	2016
169	Kyorin Pharmaceutical Company, Limited	speaking	1	72184	662.239	2016
169	Eisai Co., Ltd.	speaking	1	111370	1021.74	2016
169	Merck biopharma	writing	1	111370	1021.74	2016
169	TAIHO Phamaceutical Co., Ltd.	speaking	1	111370	1021.74	2016
169	Sanofi S.A.	speaking	2	150000	1376.15	2016
169	Merck biopharma	consulting	2	256151	2350.01	2016
169	Merck biopharma	speaking	3	334110	3065.23	2016
169	ONO PHARMACEUTICAL CO., LTD	speaking	6	634809	5823.94	2016
169	Taisho Pharma Co., Ltd.	speaking	1	55685	510.872	2017
169	Sanofi S.A.	writing	1	70000	642.202	2017
169	Kyorin Pharmaceutical Company, Limited	speaking	1	72184	662.239	2017
169	Bristol Myers Squibb	speaking	1	111370	1021.74	2017
169	KOWA PHARMACEUTICAL COMPANY LTD.	speaking	1	111370	1021.74	2017
169	Sanofi S.A.	speaking	2	200000	1834.86	2017
169	Merck biopharma	consulting	2	222740	2043.49	2017
169	TAIHO Phamaceutical Co., Ltd.	speaking	3	334110	3065.23	2017
169	ONO PHARMACEUTICAL CO., LTD	speaking	5	612536	5619.6	2017
169	ONO PHARMACEUTICAL CO., LTD	consulting	1	55685	510.872	2018
169	Merck biopharma	writing	1	100000	917.431	2018
169	Kyorin Pharmaceutical Company, Limited	speaking	1	103120	946.055	2018
169	AstraZeneca plc	consulting	1	111370	1021.74	2018
169	AstraZeneca plc	speaking	1	111370	1021.74	2018
169	ONO PHARMACEUTICAL CO., LTD	speaking	2	167055	1532.61	2018
169	Eisai Co., Ltd.	speaking	2	189329	1736.96	2018
169	Mitsubishi Tanabe Pharma Corporation	speaking	2	222740	2043.49	2018
169	TAIHO Phamaceutical Co., Ltd.	speaking	3	278425	2554.36	2018
169	Sanofi S.A.	speaking	1	100000	917.431	2019
169	Kyorin Pharmaceutical Company, Limited	speaking	1	103120	946.055	2019
169	HISAMITSU PHARMACEUTICAL CO.,INC.	speaking	1	111370	1021.74	2019
169	ONO PHARMACEUTICAL CO., LTD	consulting	2	167055	1532.61	2019
169	TAIHO Phamaceutical Co., Ltd.	speaking	2	222740	2043.49	2019
169	Bristol Myers Squibb	speaking	2	222740	2043.49	2019
169	Mitsubishi Tanabe Pharma Corporation	speaking	2	224803	2062.41	2019
169	ONO PHARMACEUTICAL CO., LTD	speaking	4	449604	4124.81	2019
170	Kyowa Kirin Co.,Ltd.	speaking	1	33411	306.523	2016
170	Kyorin Pharmaceutical Company, Limited	speaking	1	10312	94.6055	2017
170	Bristol Myers Squibb	speaking	1	33411	306.523	2017
170	Kyorin Pharmaceutical Company, Limited	speaking	1	10312	94.6055	2018
170	Eisai Co., Ltd.	speaking	1	33411	306.523	2018
170	Kyorin Pharmaceutical Company, Limited	speaking	1	10312	94.6055	2019
170	TAIHO Phamaceutical Co., Ltd.	speaking	1	34030	312.202	2019
170	Bristol Myers Squibb	speaking	1	55685	510.872	2019
170	ONO PHARMACEUTICAL CO., LTD	speaking	1	56716	520.33	2019
171	Teijin Healthcare	speaking	1	30000	275.229	2016
171	Takeda Pharmaceutical Company Limited	speaking	1	34365	315.275	2016
172	ONO PHARMACEUTICAL CO., LTD	speaking	1	55685	510.872	2018
172	Eisai Co., Ltd.	speaking	1	34030	312.202	2019
172	Bristol Myers Squibb	speaking	1	55685	510.872	2019
173	Kyowa Kirin Co.,Ltd.	speaking	1	33411	306.523	2016
173	Sanofi S.A.	speaking	1	50000	458.716	2018
173	Kyorin Pharmaceutical Company, Limited	speaking	1	72184	662.239	2018
173	Daiichi Sankyo Company, Limited	speaking	1	34030	312.202	2019
173	Kracie Pharmaceutical, Ltd.	speaking	1	72184	662.239	2019
175	Mylan	writing	1	51560	473.028	2016
175	Kyorin Pharmaceutical Company, Limited	speaking	1	72184	662.239	2016
175	Merck biopharma	speaking	1	33411	306.523	2017
175	ONO PHARMACEUTICAL CO., LTD	writing	1	22274	204.349	2018
175	ONO PHARMACEUTICAL CO., LTD	consulting	1	33411	306.523	2018
175	Eisai Co., Ltd.	speaking	1	55685	510.872	2018
175	ONO PHARMACEUTICAL CO., LTD	speaking	3	267288	2452.18	2018
175	Eisai Co., Ltd.	speaking	1	55685	510.872	2019
176	Bristol Myers Squibb	speaking	1	89096	817.394	2017
176	ONO PHARMACEUTICAL CO., LTD	speaking	1	11137	102.174	2018
176	ONO PHARMACEUTICAL CO., LTD	speaking	1	55685	510.872	2018
176	Bristol Myers Squibb	speaking	1	89096	817.394	2018
177	Eisai Co., Ltd.	speaking	1	33411	306.523	2017
177	SENJU PHARMACEUTICAL CO., LTD.	writing	1	33132	303.963	2018
178	ONO PHARMACEUTICAL CO., LTD	speaking	1	66822	613.046	2018
179	Merck biopharma	consulting	1	55685	510.872	2016
179	Eisai Co., Ltd.	speaking	1	34030	312.202	2019
179	Kyorin Pharmaceutical Company, Limited	speaking	1	82496	756.844	2019
180	Mitsubishi Tanabe Pharma Corporation	speaking	2	111370	1021.74	2016
181	Kyorin Pharmaceutical Company, Limited	speaking	1	72184	662.239	2016
181	Merck biopharma	consulting	1	77959	715.22	2016
181	Merck biopharma	speaking	1	111370	1021.74	2016
181	Bristol Myers Squibb	speaking	1	55685	510.872	2017
181	Eisai Co., Ltd.	speaking	2	144781	1328.27	2017
181	Eisai Co., Ltd.	speaking	2	66822	613.046	2018
181	Bristol Myers Squibb	speaking	1	111370	1021.74	2018
181	Eisai Co., Ltd.	writing	1	33411	306.523	2019
181	Eisai Co., Ltd.	speaking	1	33411	306.523	2019
182	Merck biopharma	speaking	1	33411	306.523	2016
182	Daiichi Sankyo Company, Limited	speaking	1	16705	153.257	2017
182	Astellas Pharma Inc.	speaking	1	30000	275.229	2017
182	Merck biopharma	consulting	1	33411	306.523	2017
182	Eisai Co., Ltd.	speaking	1	55685	510.872	2017
182	Merck biopharma	speaking	2	66822	613.046	2017
182	AstraZeneca plc	speaking	1	16705	153.257	2018
182	ONO PHARMACEUTICAL CO., LTD	writing	1	22274	204.349	2018
182	TAIHO Phamaceutical Co., Ltd.	speaking	1	55685	510.872	2018
182	ONO PHARMACEUTICAL CO., LTD	speaking	1	56716	520.33	2019
182	Eisai Co., Ltd.	speaking	2	90127	826.853	2019
184	Merck biopharma	speaking	1	30000	275.229	2018
184	Merck biopharma	consulting	1	30000	275.229	2018
184	TAIHO Phamaceutical Co., Ltd.	speaking	1	33411	306.523	2018
185	Mitsubishi Tanabe Pharma Corporation	speaking	1	55685	510.872	2017
186	Kyowa Kirin Co.,Ltd.	speaking	1	111370	1021.74	2016
186	TAIHO Phamaceutical Co., Ltd.	speaking	3	233877	2145.66	2016
186	TAIHO Phamaceutical Co., Ltd.	speaking	3	233877	2145.66	2018
186	TAIHO Phamaceutical Co., Ltd.	speaking	1	77959	715.22	2019
187	ONO PHARMACEUTICAL CO., LTD	speaking	1	55685	510.872	2016
187	Merck biopharma	speaking	1	50000	458.716	2018
187	Kyorin Pharmaceutical Company, Limited	speaking	1	51560	473.028	2019
189	Eisai Co., Ltd.	speaking	1	55685	510.872	2017
189	Eisai Co., Ltd.	speaking	1	55685	510.872	2018
189	ONO PHARMACEUTICAL CO., LTD	speaking	1	55685	510.872	2018
189	ONO PHARMACEUTICAL CO., LTD	speaking	1	55685	510.872	2019
190	Merck biopharma	speaking	2	89096	817.394	2016
190	ONO PHARMACEUTICAL CO., LTD	speaking	1	66822	613.046	2017
190	Merck biopharma	speaking	2	89096	817.394	2017
190	Merck biopharma	speaking	1	37500	344.037	2018
190	ONO PHARMACEUTICAL CO., LTD	speaking	2	111370	1021.74	2018
190	ONO PHARMACEUTICAL CO., LTD	writing	1	22686	208.128	2019
190	ONO PHARMACEUTICAL CO., LTD	speaking	1	34030	312.202	2019
191	ONO PHARMACEUTICAL CO., LTD	consulting	1	33411	306.523	2016
192	Bayer Yakuhin, Ltd.	speaking	1	22274	204.349	2016
192	Eisai Co., Ltd.	speaking	1	33411	306.523	2016
192	TAIHO Phamaceutical Co., Ltd.	speaking	1	55685	510.872	2016
192	Otsuka Pharmaceutical Factory, Inc	speaking	1	55685	510.872	2018
192	Sanofi S.A.	speaking	1	30000	275.229	2019
192	Otsuka Pharmaceutical Factory, Inc	speaking	1	33411	306.523	2019
193	Mitsubishi Tanabe Pharma Corporation	speaking	1	33411	306.523	2016
193	MSD	speaking	1	55685	510.872	2016
193	Mitsubishi Tanabe Pharma Corporation	speaking	1	55685	510.872	2017
193	Daiichi Sankyo Company, Limited	speaking	1	77959	715.22	2018
193	TAIHO Phamaceutical Co., Ltd.	speaking	1	55685	510.872	2019
193	Otsuka Pharmaceutical Factory, Inc	speaking	1	56716	520.33	2019
193	Mitsubishi Tanabe Pharma Corporation	speaking	1	56717	520.339	2019
194	SENJU PHARMACEUTICAL CO., LTD.	speaking	1	55220	506.606	2018
195	Eisai Co., Ltd.	speaking	1	55685	510.872	2016
195	Sanofi S.A.	speaking	1	70000	642.202	2016
195	Eisai Co., Ltd.	speaking	1	55685	510.872	2017
195	Bristol Myers Squibb	speaking	2	122507	1123.92	2017
195	Eisai Co., Ltd.	speaking	1	55685	510.872	2018
195	TAIHO Phamaceutical Co., Ltd.	speaking	1	77959	715.22	2018
195	Eisai Co., Ltd.	writing	1	33411	306.523	2019
195	Eisai Co., Ltd.	speaking	3	202528	1858.06	2019
196	Eisai Co., Ltd.	speaking	1	55685	510.872	2016
196	ONO PHARMACEUTICAL CO., LTD	speaking	1	55685	510.872	2016
196	KISSEI PHARMACEUTICAL CO., LTD.	speaking	1	55685	510.872	2017
196	Merck biopharma	consulting	1	77959	715.22	2017
196	Bristol Myers Squibb	speaking	1	89096	817.394	2017
196	Merck biopharma	speaking	2	111370	1021.74	2017
196	ONO PHARMACEUTICAL CO., LTD	speaking	3	211603	1941.31	2017
196	Bristol Myers Squibb	consulting	1	55685	510.872	2018
196	HISAMITSU PHARMACEUTICAL CO.,INC.	writing	1	77959	715.22	2018
196	ONO PHARMACEUTICAL CO., LTD	speaking	7	545713	5006.54	2018
196	Bristol Myers Squibb	speaking	5	556850	5108.72	2018
196	ONO PHARMACEUTICAL CO., LTD	writing	2	78990	724.679	2019
196	Merck biopharma	speaking	2	140000	1284.4	2019
196	Bristol Myers Squibb	speaking	4	445480	4086.97	2019
196	ONO PHARMACEUTICAL CO., LTD	speaking	10	1076161	9873.04	2019
197	Tsumura & Co.	speaking	1	33411	306.523	2016
197	Kowa Company, Limited	speaking	1	55685	510.872	2016
197	Mitsubishi Tanabe Pharma Corporation	speaking	1	77959	715.22	2016
197	Bristol Myers Squibb	speaking	1	55685	510.872	2017
197	Merck biopharma	speaking	1	77959	715.22	2017
197	KOWA PHARMACEUTICAL COMPANY LTD.	speaking	1	55685	510.872	2018
197	Merck biopharma	consulting	1	70000	642.202	2018
197	Bristol Myers Squibb	speaking	1	77959	715.22	2018
197	Eisai Co., Ltd.	speaking	1	22274	204.349	2019
197	Kyorin Pharmaceutical Company, Limited	speaking	1	51560	473.028	2019
198	Merck biopharma	speaking	1	55685	510.872	2016
198	MSD	speaking	1	77959	715.22	2016
198	TAIHO Phamaceutical Co., Ltd.	speaking	1	55685	510.872	2017
198	Merck biopharma	speaking	1	55685	510.872	2017
198	Meiji Seika Pharma Co., Ltd	speaking	1	72184	662.239	2017
198	Kyorin Pharmaceutical Company, Limited	speaking	1	72184	662.239	2017
198	Eisai Co., Ltd.	speaking	1	55685	510.872	2018
198	Mitsubishi Tanabe Pharma Corporation	speaking	1	55685	510.872	2018
198	TAIHO Phamaceutical Co., Ltd.	speaking	2	133644	1226.09	2018
198	Bristol Myers Squibb	speaking	2	133644	1226.09	2018
198	Sanofi S.A.	speaking	1	50000	458.716	2019
198	Bristol Myers Squibb	speaking	1	66822	613.046	2019
199	Eisai Co., Ltd.	speaking	1	55685	510.872	2017
199	Bristol Myers Squibb	speaking	1	55685	510.872	2017
199	Merck biopharma	speaking	2	66822	613.046	2017
199	ONO PHARMACEUTICAL CO., LTD	writing	1	22274	204.349	2018
199	Merck biopharma	speaking	1	70000	642.202	2018
199	Merck biopharma	consulting	1	70000	642.202	2018
199	Mitsubishi Tanabe Pharma Corporation	speaking	1	77959	715.22	2018
199	Bristol Myers Squibb	speaking	1	111370	1021.74	2018
199	ONO PHARMACEUTICAL CO., LTD	writing	1	22274	204.349	2019
199	TAIHO Phamaceutical Co., Ltd.	speaking	1	79403	728.468	2019
199	Mitsubishi Tanabe Pharma Corporation	speaking	1	79403	728.468	2019
199	Bayer Yakuhin, Ltd.	speaking	1	79518	729.523	2019
199	ONO PHARMACEUTICAL CO., LTD	speaking	2	168086	1542.07	2019
199	Merck biopharma	speaking	3	170000	1559.63	2019
200	Bristol Myers Squibb	speaking	1	77959	715.22	2016
200	Eisai Co., Ltd.	speaking	1	77959	715.22	2016
200	Merck biopharma	speaking	1	77959	715.22	2016
200	Merck biopharma	writing	1	77959	715.22	2016
200	TAIHO Phamaceutical Co., Ltd.	speaking	1	77959	715.22	2016
200	ONO PHARMACEUTICAL CO., LTD	speaking	1	111370	1021.74	2016
200	Merck biopharma	speaking	2	155918	1430.44	2016
200	KISSEI PHARMACEUTICAL CO., LTD.	speaking	1	33411	306.523	2017
200	Taisho Pharma Co., Ltd.	speaking	1	33411	306.523	2017
200	Eisai Co., Ltd.	speaking	1	77959	715.22	2017
200	TAIHO Phamaceutical Co., Ltd.	speaking	1	77959	715.22	2017
200	Bristol Myers Squibb	speaking	1	77959	715.22	2017
200	Kyorin Pharmaceutical Company, Limited	speaking	1	103120	946.055	2017
200	ONO PHARMACEUTICAL CO., LTD	speaking	1	111370	1021.74	2017
200	Merck biopharma	consulting	5	333676	3061.25	2017
200	ONO PHARMACEUTICAL CO., LTD	speaking	4	412069	3780.45	2017
200	Merck biopharma	speaking	2	140000	1284.4	2018
200	ONO PHARMACEUTICAL CO., LTD	speaking	4	423206	3882.62	2018
200	Eisai Co., Ltd.	speaking	1	56716	520.33	2019
200	Bayer Yakuhin, Ltd.	speaking	1	77959	715.22	2019
200	ONO PHARMACEUTICAL CO., LTD	speaking	1	111370	1021.74	2019
200	MSD	writing	1	113432	1040.66	2019
200	Merck biopharma	speaking	3	210000	1926.61	2019
200	MSD	speaking	2	211370	1939.17	2019
200	ONO PHARMACEUTICAL CO., LTD	speaking	3	302761	2777.62	2019
201	Merck biopharma	speaking	1	55685	510.872	2016
201	Sanofi S.A.	speaking	1	50000	458.716	2017
201	ONO PHARMACEUTICAL CO., LTD	speaking	1	55685	510.872	2017
201	Bristol Myers Squibb	speaking	1	55685	510.872	2017
201	Merck biopharma	speaking	1	50000	458.716	2018
201	Bristol Myers Squibb	speaking	1	55685	510.872	2018
201	ONO PHARMACEUTICAL CO., LTD	speaking	1	56716	520.33	2019
204	Eisai Co., Ltd.	speaking	1	55685	510.872	2016
204	TAIHO Phamaceutical Co., Ltd.	speaking	2	89096	817.394	2016
205	Sanofi S.A.	speaking	1	50000	458.716	2016
205	Daiichi Sankyo Company, Limited	speaking	1	111370	1021.74	2016
205	TAIHO Phamaceutical Co., Ltd.	speaking	1	77959	715.22	2017
205	Kyorin Pharmaceutical Company, Limited	speaking	1	82496	756.844	2017
205	KOWA PHARMACEUTICAL COMPANY LTD.	speaking	1	33411	306.523	2018
205	Mitsubishi Tanabe Pharma Corporation	speaking	1	55685	510.872	2018
206	Merck biopharma	speaking	1	77959	715.22	2016
206	Eisai Co., Ltd.	writing	1	111370	1021.74	2016
206	Merck biopharma	consulting	1	55685	510.872	2017
206	Eisai Co., Ltd.	speaking	1	77959	715.22	2017
206	Chugai Pharmaceutical Co., Ltd.	speaking	1	80187	735.661	2017
206	ONO PHARMACEUTICAL CO., LTD	speaking	2	222740	2043.49	2017
206	Merck biopharma	speaking	4	311836	2860.88	2017
206	Eisai Co., Ltd.	speaking	1	77959	715.22	2018
206	TAIHO Phamaceutical Co., Ltd.	speaking	1	77959	715.22	2018
206	Merck biopharma	speaking	1	100000	917.431	2018
206	Bayer Yakuhin, Ltd.	speaking	1	111370	1021.74	2018
206	Bristol Myers Squibb	speaking	1	111370	1021.74	2018
206	Merck biopharma	speaking	1	100000	917.431	2019
206	Merck biopharma	speaking	1	100000	917.431	2019
206	Eisai Co., Ltd.	speaking	1	111370	1021.74	2019
206	Kyowa Kirin Co.,Ltd.	speaking	1	111370	1021.74	2019
206	ONO PHARMACEUTICAL CO., LTD	speaking	1	111370	1021.74	2019
206	Tsumura & Co.	speaking	1	111370	1021.74	2019
206	Bristol Myers Squibb	speaking	1	111370	1021.74	2019
206	TAIHO Phamaceutical Co., Ltd.	speaking	1	113432	1040.66	2019
206	Daiichi Sankyo Company, Limited	speaking	1	113433	1040.67	2019
206	Bristol Myers Squibb	speaking	2	222740	2043.49	2019
208	TAIHO Phamaceutical Co., Ltd.	speaking	1	55685	510.872	2016
208	Eisai Co., Ltd.	speaking	1	77959	715.22	2016
208	MSD	speaking	1	77959	715.22	2016
208	TAIHO Phamaceutical Co., Ltd.	speaking	1	55685	510.872	2018
208	AstraZeneca plc	speaking	1	77959	715.22	2018
208	Daiichi Sankyo Company, Limited	speaking	2	155918	1430.44	2018
208	SENJU PHARMACEUTICAL CO., LTD.	writing	1	22046	202.257	2019
208	Meiji Seika Pharma Co., Ltd	speaking	1	103120	946.055	2019
208	Kyorin Pharmaceutical Company, Limited	speaking	1	103120	946.055	2019
208	Taisho Pharmaceutical Co., Ltd.	speaking	1	167056	1532.62	2019
208	TAIHO Phamaceutical Co., Ltd.	speaking	2	226864	2081.32	2019
209	Nippon Shinyaku Co., Ltd.	speaking	1	77959	715.22	2017
209	Eisai Co., Ltd.	speaking	1	33411	306.523	2018
210	Eisai Co., Ltd.	speaking	1	55685	510.872	2016
210	ONO PHARMACEUTICAL CO., LTD	speaking	1	77959	715.22	2016
210	Eisai Co., Ltd.	speaking	1	55685	510.872	2017
210	ONO PHARMACEUTICAL CO., LTD	speaking	1	77959	715.22	2017
210	Merck biopharma	speaking	2	189329	1736.96	2017
210	SENJU PHARMACEUTICAL CO., LTD.	writing	1	33132	303.963	2019
211	Kowa Company, Limited	speaking	1	55685	510.872	2016
211	Eisai Co., Ltd.	speaking	1	33411	306.523	2017
211	Kyorin Pharmaceutical Company, Limited	speaking	1	30936	283.817	2018
211	Bristol Myers Squibb	speaking	1	111370	1021.74	2018
214	TAIHO Phamaceutical Co., Ltd.	speaking	1	55685	510.872	2018
215	Bristol Myers Squibb	speaking	1	55685	510.872	2017
215	ONO PHARMACEUTICAL CO., LTD	speaking	1	77959	715.22	2017
215	Merck biopharma	speaking	2	89096	817.394	2017
215	TAIHO Phamaceutical Co., Ltd.	speaking	1	55685	510.872	2018
215	KISSEI PHARMACEUTICAL CO., LTD.	speaking	1	55685	510.872	2018
215	Merck biopharma	speaking	2	140000	1284.4	2018
215	ONO PHARMACEUTICAL CO., LTD	speaking	2	167055	1532.61	2018
215	Bristol Myers Squibb	speaking	3	222740	2043.49	2018
215	ONO PHARMACEUTICAL CO., LTD	writing	1	22274	204.349	2019
215	Merck biopharma	speaking	1	30000	275.229	2019
215	TAIHO Phamaceutical Co., Ltd.	speaking	1	55685	510.872	2019
215	ONO PHARMACEUTICAL CO., LTD	speaking	1	77959	715.22	2019
215	ONO PHARMACEUTICAL CO., LTD	speaking	1	90746	832.532	2019
215	Bristol Myers Squibb	speaking	3	245014	2247.83	2019
216	Meiji Seika Pharma Co., Ltd	consulting	2	41248	378.422	2018
217	Merck biopharma	speaking	1	55685	510.872	2016
217	Eisai Co., Ltd.	speaking	1	111370	1021.74	2017
217	Kyorin Pharmaceutical Company, Limited	speaking	1	30936	283.817	2019
217	Eisai Co., Ltd.	speaking	1	34030	312.202	2019
217	TAIHO Phamaceutical Co., Ltd.	speaking	1	77959	715.22	2019
218	Merck biopharma	speaking	1	50000	458.716	2018
218	Eisai Co., Ltd.	speaking	1	55685	510.872	2018
218	TAIHO Phamaceutical Co., Ltd.	speaking	1	55685	510.872	2018
218	Merck biopharma	speaking	1	50000	458.716	2019
220	KISSEI PHARMACEUTICAL CO., LTD.	speaking	1	33411	306.523	2018
220	Bristol Myers Squibb	speaking	2	155918	1430.44	2018
220	ONO PHARMACEUTICAL CO., LTD	speaking	1	56716	520.33	2019
220	Bristol Myers Squibb	speaking	1	66822	613.046	2019
223	ONO PHARMACEUTICAL CO., LTD	speaking	1	55685	510.872	2017
223	TAIHO Phamaceutical Co., Ltd.	speaking	1	55685	510.872	2017
223	TAIHO Phamaceutical Co., Ltd.	speaking	1	55685	510.872	2018
223	ONO PHARMACEUTICAL CO., LTD	speaking	1	55685	510.872	2018
223	ONO PHARMACEUTICAL CO., LTD	speaking	1	56716	520.33	2019
223	TAIHO Phamaceutical Co., Ltd.	speaking	2	135088	1239.34	2019
224	Meiji Seika Pharma Co., Ltd	speaking	1	51560	473.028	2016
224	TAIHO Phamaceutical Co., Ltd.	speaking	1	33411	306.523	2017
224	Eisai Co., Ltd.	speaking	1	33411	306.523	2017
224	ONO PHARMACEUTICAL CO., LTD	speaking	1	55685	510.872	2018
224	ONO PHARMACEUTICAL CO., LTD	speaking	1	33411	306.523	2019
226	ONO PHARMACEUTICAL CO., LTD	writing	1	20000	183.486	2019
226	Eisai Co., Ltd.	speaking	1	50000	458.716	2019
227	TAIHO Phamaceutical Co., Ltd.	speaking	1	55685	510.872	2016
227	Bayer Yakuhin, Ltd.	speaking	1	55685	510.872	2016
227	Eisai Co., Ltd.	speaking	1	77959	715.22	2016
227	Merck biopharma	speaking	1	111370	1021.74	2016
227	Bayer Yakuhin, Ltd.	consulting	1	111370	1021.74	2017
227	Bayer Yakuhin, Ltd.	speaking	2	189329	1736.96	2017
227	Eisai Co., Ltd.	speaking	4	267288	2452.18	2017
227	HISAMITSU PHARMACEUTICAL CO.,INC.	speaking	1	55685	510.872	2018
227	ASKA Pharmaceutical Holdings Co., Ltd.	speaking	1	55685	510.872	2018
227	Bayer Yakuhin, Ltd.	speaking	1	111370	1021.74	2018
227	Bayer Yakuhin, Ltd.	consulting	3	389796	3576.11	2018
227	Eisai Co., Ltd.	speaking	4	445480	4086.97	2018
227	Bristol Myers Squibb	speaking	1	66822	613.046	2019
227	Merck biopharma	speaking	1	70000	642.202	2019
227	TAIHO Phamaceutical Co., Ltd.	speaking	1	77959	715.22	2019
227	Bayer Yakuhin, Ltd.	consulting	1	111370	1021.74	2019
227	Bayer Yakuhin, Ltd.	consulting	1	111370	1021.74	2019
227	Bayer Yakuhin, Ltd.	writing	1	113597	1042.17	2019
227	Bayer Yakuhin, Ltd.	writing	1	113597	1042.17	2019
227	Eisai Co., Ltd.	writing	4	233877	2145.66	2019
227	Bayer Yakuhin, Ltd.	speaking	5	493814	4530.4	2019
227	Eisai Co., Ltd.	speaking	10	1070387	9820.06	2019
228	TAIHO Phamaceutical Co., Ltd.	speaking	1	55685	510.872	2017
228	TAIHO Phamaceutical Co., Ltd.	speaking	1	55685	510.872	2018
228	TAIHO Phamaceutical Co., Ltd.	speaking	1	55685	510.872	2019
229	SENJU PHARMACEUTICAL CO., LTD.	writing	1	20452	187.633	2016
229	Meiji Seika Pharma Co., Ltd	speaking	1	51560	473.028	2016
229	Santen Pharmaceutical Co., Ltd.	speaking	1	51560	473.028	2016
229	KISSEI PHARMACEUTICAL CO., LTD.	speaking	1	55685	510.872	2016
229	Sumitomo Dainippon Pharma Co., Ltd.	speaking	1	111370	1021.74	2016
229	MSD	speaking	1	111370	1021.74	2016
229	Tsumura & Co.	speaking	2	167055	1532.61	2016
229	Taisho Pharma Co., Ltd.	other	1	167056	1532.62	2016
229	Merck biopharma	speaking	2	222740	2043.49	2016
229	TAIHO Phamaceutical Co., Ltd.	speaking	3	300699	2758.71	2016
229	Meiji Seika Pharma Co., Ltd	speaking	1	51560	473.028	2017
229	Santen Pharmaceutical Co., Ltd.	speaking	1	51560	473.028	2017
229	Eisai Co., Ltd.	speaking	1	55685	510.872	2017
229	Merck biopharma	speaking	1	111370	1021.74	2017
229	Mitsubishi Tanabe Pharma Corporation	speaking	1	111370	1021.74	2017
229	Kyorin Pharmaceutical Company, Limited	speaking	2	206240	1892.11	2017
229	ONO PHARMACEUTICAL CO., LTD	speaking	2	222740	2043.49	2017
229	Tsumura & Co.	speaking	3	389797	3576.12	2017
229	Meiji Seika Pharma Co., Ltd	speaking	1	51560	473.028	2018
229	Mitsubishi Tanabe Pharma Corporation	speaking	1	111370	1021.74	2018
229	HISAMITSU PHARMACEUTICAL CO.,INC.	speaking	1	111370	1021.74	2018
229	Merck biopharma	speaking	2	200000	1834.86	2018
229	Bristol Myers Squibb	speaking	2	222740	2043.49	2018
229	Taisho Pharma Co., Ltd.	speaking	2	334112	3065.25	2018
229	Tsumura & Co.	speaking	5	612537	5619.61	2018
229	Kyorin Pharmaceutical Company, Limited	writing	1	51560	473.028	2019
229	Tsumura & Co.	speaking	1	56716	520.33	2019
229	Torii Pharmaceutical Co., Ltd.	speaking	1	71582	656.716	2019
229	Mitsubishi Tanabe Pharma Corporation	speaking	1	79403	728.468	2019
229	Kyorin Pharmaceutical Company, Limited	speaking	1	103120	946.055	2019
229	Nippon Shinyaku Co., Ltd.	speaking	1	111370	1021.74	2019
229	HISAMITSU PHARMACEUTICAL CO.,INC.	speaking	1	111370	1021.74	2019
229	Daiichi Sankyo Company, Limited	speaking	1	170150	1561.01	2019
232	TAIHO Phamaceutical Co., Ltd.	speaking	1	40000	366.972	2017
232	Bristol Myers Squibb	speaking	1	30000	275.229	2018
232	TAIHO Phamaceutical Co., Ltd.	speaking	1	20000	183.486	2019
232	Mitsubishi Tanabe Pharma Corporation	speaking	1	30000	275.229	2019
232	SENJU PHARMACEUTICAL CO., LTD.	writing	1	33132	303.963	2019
232	Kyorin Pharmaceutical Company, Limited	speaking	1	36364	333.615	2019
233	Kyowa Kirin Co.,Ltd.	speaking	1	111370	1021.74	2016
233	Mitsubishi Tanabe Pharma Corporation	speaking	1	111370	1021.74	2016
233	Merck biopharma	speaking	3	233877	2145.66	2016
233	TAIHO Phamaceutical Co., Ltd.	speaking	1	22274	204.349	2017
233	Kyorin Pharmaceutical Company, Limited	speaking	1	72184	662.239	2017
233	ONO PHARMACEUTICAL CO., LTD	speaking	1	111370	1021.74	2018
233	Bristol Myers Squibb	speaking	2	178192	1634.79	2018
233	Eisai Co., Ltd.	speaking	1	55685	510.872	2019
233	Bristol Myers Squibb	speaking	1	55685	510.872	2019
233	Merck biopharma	speaking	1	70000	642.202	2019
233	ONO PHARMACEUTICAL CO., LTD	speaking	1	111370	1021.74	2019
234	SENJU PHARMACEUTICAL CO., LTD.	writing	1	20452	187.633	2017
235	Kyorin Pharmaceutical Company, Limited	speaking	2	20624	189.211	2016
235	Sanofi S.A.	speaking	1	10000	91.7431	2017
235	Daiichi Sankyo Company, Limited	speaking	1	33411	306.523	2017
235	KOWA PHARMACEUTICAL COMPANY LTD.	speaking	1	55685	510.872	2017
235	TAIHO Phamaceutical Co., Ltd.	speaking	1	77959	715.22	2017
235	Kyorin Pharmaceutical Company, Limited	speaking	2	123744	1135.27	2017
235	Bristol Myers Squibb	speaking	3	245014	2247.83	2017
235	Daiichi Sankyo Company, Limited	speaking	1	33411	306.523	2018
235	Kyorin Pharmaceutical Company, Limited	writing	1	51560	473.028	2018
235	Kyorin Pharmaceutical Company, Limited	speaking	1	51560	473.028	2018
235	KOWA PHARMACEUTICAL COMPANY LTD.	speaking	1	55685	510.872	2018
235	Mitsubishi Tanabe Pharma Corporation	speaking	2	66822	613.046	2018
235	TAIHO Phamaceutical Co., Ltd.	speaking	1	77959	715.22	2018
235	Bristol Myers Squibb	speaking	6	501165	4597.84	2018
235	ONO PHARMACEUTICAL CO., LTD	writing	1	22686	208.128	2019
235	Nippon Shinyaku Co., Ltd.	speaking	1	55685	510.872	2019
235	Kyorin Pharmaceutical Company, Limited	speaking	1	72185	662.248	2019
235	Eisai Co., Ltd.	speaking	1	77959	715.22	2019
235	HISAMITSU PHARMACEUTICAL CO.,INC.	speaking	1	77959	715.22	2019
235	Mitsubishi Tanabe Pharma Corporation	speaking	2	112402	1031.21	2019
235	TAIHO Phamaceutical Co., Ltd.	speaking	2	157362	1443.69	2019
236	Daiichi Sankyo Company, Limited	speaking	1	11137	102.174	2016
236	Merck biopharma	speaking	1	33411	306.523	2016
236	ONO PHARMACEUTICAL CO., LTD	speaking	1	55685	510.872	2016
236	Merck biopharma	speaking	1	55685	510.872	2017
236	Bristol Myers Squibb	speaking	1	89096	817.394	2017
236	Zeria Pharmaceutical Co., Ltd.	speaking	1	33411	306.523	2018
236	ONO PHARMACEUTICAL CO., LTD	speaking	1	55685	510.872	2019
236	Bristol Myers Squibb	speaking	1	66822	613.046	2019
240	Merck biopharma	speaking	1	33411	306.523	2016
240	TAIHO Phamaceutical Co., Ltd.	speaking	1	33411	306.523	2016
240	Merck biopharma	consulting	1	33411	306.523	2017
240	ONO PHARMACEUTICAL CO., LTD	speaking	1	77959	715.22	2017
240	TAIHO Phamaceutical Co., Ltd.	speaking	2	111370	1021.74	2017
240	Merck biopharma	speaking	2	111370	1021.74	2017
240	ONO PHARMACEUTICAL CO., LTD	speaking	2	155918	1430.44	2018
240	ONO PHARMACEUTICAL CO., LTD	writing	1	22274	204.349	2019
240	Bayer Yakuhin, Ltd.	speaking	1	79518	729.523	2019
240	ONO PHARMACEUTICAL CO., LTD	speaking	6	462391	4242.12	2019
241	ONO PHARMACEUTICAL CO., LTD	writing	1	22274	204.349	2018
241	TAIHO Phamaceutical Co., Ltd.	speaking	1	33411	306.523	2018
243	Merck biopharma	speaking	1	33411	306.523	2016
243	Bristol Myers Squibb	speaking	1	33411	306.523	2018
243	Merck biopharma	speaking	1	50000	458.716	2018
244	Sanofi S.A.	speaking	1	50000	458.716	2018
244	Merck biopharma	speaking	1	52500	481.651	2018
248	KOWA PHARMACEUTICAL COMPANY LTD.	speaking	1	55685	510.872	2019
248	Tsumura & Co.	speaking	1	68059	624.394	2019
248	Bayer Yakuhin, Ltd.	consulting	1	111370	1021.74	2019
248	Bayer Yakuhin, Ltd.	consulting	1	111370	1021.74	2019
249	TAIHO Phamaceutical Co., Ltd.	speaking	2	111370	1021.74	2016
249	TAIHO Phamaceutical Co., Ltd.	speaking	1	55685	510.872	2017
249	Merck biopharma	speaking	1	55685	510.872	2017
249	Merck biopharma	speaking	1	50000	458.716	2018
249	Merck biopharma	speaking	1	50000	458.716	2019
252	Meiji Seika Pharma Co., Ltd	speaking	1	30936	283.817	2017
252	Merck biopharma	speaking	1	33411	306.523	2017
252	ONO PHARMACEUTICAL CO., LTD	speaking	1	55685	510.872	2017
252	TAIHO Phamaceutical Co., Ltd.	speaking	1	55685	510.872	2018
252	ONO PHARMACEUTICAL CO., LTD	speaking	1	55685	510.872	2018
252	AstraZeneca plc	speaking	1	55685	510.872	2018
252	Eisai Co., Ltd.	speaking	1	77959	715.22	2018
252	Merck biopharma	speaking	2	87500	802.752	2018
252	Otsuka Pharmaceutical Factory, Inc	speaking	1	34030	312.202	2019
252	TAIHO Phamaceutical Co., Ltd.	speaking	1	55685	510.872	2019
252	Kyowa Kirin Co.,Ltd.	speaking	1	55685	510.872	2019
252	Kyowa Kirin Co.,Ltd.	consulting	1	77959	715.22	2019
252	Eisai Co., Ltd.	speaking	2	89096	817.394	2019
252	ONO PHARMACEUTICAL CO., LTD	speaking	3	238206	2185.38	2019
253	SENJU PHARMACEUTICAL CO., LTD.	writing	1	20452	187.633	2016
253	TAIHO Phamaceutical Co., Ltd.	speaking	1	22274	204.349	2016
253	Kyorin Pharmaceutical Company, Limited	speaking	1	103120	946.055	2016
253	Eisai Co., Ltd.	speaking	1	111370	1021.74	2016
253	Kowa Company, Limited	speaking	1	111370	1021.74	2016
253	Taisho Pharma Co., Ltd.	other	1	167056	1532.62	2016
253	Astellas Pharma Inc.	speaking	1	100000	917.431	2017
253	Meiji Seika Pharma Co., Ltd	speaking	1	103120	946.055	2017
253	Kyorin Pharmaceutical Company, Limited	speaking	1	103120	946.055	2017
253	Merck biopharma	speaking	1	111370	1021.74	2017
253	Mitsubishi Tanabe Pharma Corporation	speaking	3	334110	3065.23	2017
253	ONO PHARMACEUTICAL CO., LTD	speaking	1	111370	1021.74	2018
253	Kyorin Pharmaceutical Company, Limited	speaking	1	103120	946.055	2019
253	HISAMITSU PHARMACEUTICAL CO.,INC.	speaking	1	111370	1021.74	2019
253	Bristol Myers Squibb	speaking	1	111370	1021.74	2019
253	TAIHO Phamaceutical Co., Ltd.	speaking	1	113432	1040.66	2019
253	Takeda Pharmaceutical Company Limited	speaking	1	114552	1050.94	2019
254	Astellas Pharma Inc.	speaking	1	70000	642.202	2018
255	Bristol Myers Squibb	speaking	1	55685	510.872	2017
255	TAIHO Phamaceutical Co., Ltd.	speaking	1	22274	204.349	2018
255	Merck biopharma	speaking	1	22500	206.422	2018
255	ONO PHARMACEUTICAL CO., LTD	speaking	1	56716	520.33	2019
256	Tsumura & Co.	speaking	1	55685	510.872	2016
256	TAIHO Phamaceutical Co., Ltd.	speaking	1	55685	510.872	2016
256	TAIHO Phamaceutical Co., Ltd.	speaking	1	55685	510.872	2017
256	Sanofi S.A.	speaking	1	70000	642.202	2017
256	KOWA PHARMACEUTICAL COMPANY LTD.	speaking	1	33411	306.523	2018
257	Eisai Co., Ltd.	speaking	1	11137	102.174	2017
257	Kyorin Pharmaceutical Company, Limited	speaking	1	30936	283.817	2017
257	ONO PHARMACEUTICAL CO., LTD	speaking	1	66822	613.046	2018
257	ONO PHARMACEUTICAL CO., LTD	writing	1	22686	208.128	2019
257	Kyorin Pharmaceutical Company, Limited	speaking	1	30936	283.817	2019
257	ONO PHARMACEUTICAL CO., LTD	speaking	1	55685	510.872	2019
258	Eisai Co., Ltd.	speaking	1	33411	306.523	2016
258	Sanofi S.A.	speaking	1	50000	458.716	2016
258	Bristol Myers Squibb	writing	1	55685	510.872	2016
258	Meiji Seika Pharma Co., Ltd	speaking	1	72184	662.239	2016
258	Kowa Company, Limited	speaking	1	77959	715.22	2016
258	Merck biopharma	consulting	1	111370	1021.74	2016
258	ONO PHARMACEUTICAL CO., LTD	speaking	1	111370	1021.74	2016
258	Daiichi Sankyo Company, Limited	speaking	1	111370	1021.74	2016
258	Kyowa Kirin Co.,Ltd.	speaking	1	111370	1021.74	2016
258	Kyorin Pharmaceutical Company, Limited	speaking	2	154680	1419.08	2016
258	MSD	speaking	1	167056	1532.62	2016
258	Torii Pharmaceutical Co., Ltd.	speaking	2	204518	1876.31	2016
258	TAIHO Phamaceutical Co., Ltd.	speaking	2	222740	2043.49	2016
258	Merck biopharma	speaking	3	311836	2860.88	2016
258	Sanofi S.A.	speaking	1	50000	458.716	2017
258	KOWA PHARMACEUTICAL COMPANY LTD.	speaking	1	77959	715.22	2017
258	Torii Pharmaceutical Co., Ltd.	speaking	1	102259	938.156	2017
258	Meiji Seika Pharma Co., Ltd	speaking	1	103120	946.055	2017
258	Merck biopharma	consulting	1	111370	1021.74	2017
258	AstraZeneca plc	speaking	1	111370	1021.74	2017
258	Eisai Co., Ltd.	speaking	1	111370	1021.74	2017
258	Mitsubishi Tanabe Pharma Corporation	speaking	1	111370	1021.74	2017
258	Bayer Yakuhin, Ltd.	writing	1	111370	1021.74	2017
258	Kyorin Pharmaceutical Company, Limited	speaking	3	134056	1229.87	2017
258	AstraZeneca plc	consulting	1	167055	1532.61	2017
258	Bristol Myers Squibb	speaking	2	167055	1532.61	2017
258	TAIHO Phamaceutical Co., Ltd.	speaking	2	222740	2043.49	2017
258	Merck biopharma	speaking	4	412069	3780.45	2017
258	ONO PHARMACEUTICAL CO., LTD	speaking	10	1113700	10217.4	2017
258	Sanofi S.A.	speaking	1	50000	458.716	2018
258	Kyorin Pharmaceutical Company, Limited	speaking	1	51560	473.028	2018
258	KOWA PHARMACEUTICAL COMPANY LTD.	speaking	1	77959	715.22	2018
258	Merck biopharma	speaking	1	100000	917.431	2018
258	TAIHO Phamaceutical Co., Ltd.	speaking	1	111370	1021.74	2018
258	AstraZeneca plc	consulting	1	111370	1021.74	2018
258	AstraZeneca plc	speaking	1	111370	1021.74	2018
258	Mitsubishi Tanabe Pharma Corporation	speaking	2	222740	2043.49	2018
258	ONO PHARMACEUTICAL CO., LTD	speaking	5	556850	5108.72	2018
258	Merck biopharma	speaking	1	30000	275.229	2019
258	Kyorin Pharmaceutical Company, Limited	speaking	1	30936	283.817	2019
258	Sanofi S.A.	speaking	1	50000	458.716	2019
258	Kyorin Pharmaceutical Company, Limited	writing	1	51560	473.028	2019
258	TAIHO Phamaceutical Co., Ltd.	speaking	1	111370	1021.74	2019
258	Bristol Myers Squibb	speaking	1	111370	1021.74	2019
258	Mitsubishi Tanabe Pharma Corporation	speaking	1	113433	1040.67	2019
258	ONO PHARMACEUTICAL CO., LTD	speaking	3	304204	2790.86	2019
260	Kyowa Kirin Co.,Ltd.	speaking	1	55685	510.872	2016
260	Merck biopharma	speaking	1	77959	715.22	2016
260	TAIHO Phamaceutical Co., Ltd.	speaking	2	111370	1021.74	2016
260	Kyowa Kirin Co.,Ltd.	speaking	1	55685	510.872	2017
260	TAIHO Phamaceutical Co., Ltd.	speaking	2	133644	1226.09	2017
260	TAIHO Phamaceutical Co., Ltd.	speaking	1	55685	510.872	2018
260	TAIHO Phamaceutical Co., Ltd.	speaking	2	111370	1021.74	2019
261	Astellas Pharma Inc.	speaking	1	70000	642.202	2017
261	Nippon Shinyaku Co., Ltd.	speaking	1	77959	715.22	2019
264	ONO PHARMACEUTICAL CO., LTD	writing	1	22274	204.349	2019
264	Merck biopharma	speaking	1	30000	275.229	2019
264	Kyorin Pharmaceutical Company, Limited	speaking	1	30936	283.817	2019
264	Bristol Myers Squibb	speaking	1	55685	510.872	2019
264	ONO PHARMACEUTICAL CO., LTD	speaking	1	68059	624.394	2019
265	Bristol Myers Squibb	speaking	1	55685	510.872	2018
265	Bristol Myers Squibb	speaking	1	55685	510.872	2019
267	Kyorin Pharmaceutical Company, Limited	consulting	1	30936	283.817	2016
267	Torii Pharmaceutical Co., Ltd.	speaking	1	51130	469.083	2016
267	SHIONOGI & CO., LTD.	speaking	1	51560	473.028	2016
267	MSD	speaking	1	55685	510.872	2016
267	Mitsubishi Tanabe Pharma Corporation	speaking	1	77959	715.22	2016
267	Sanofi S.A.	speaking	1	50000	458.716	2017
267	Eisai Co., Ltd.	speaking	1	55685	510.872	2017
267	TAIHO Phamaceutical Co., Ltd.	speaking	1	55685	510.872	2017
267	Kyorin Pharmaceutical Company, Limited	speaking	1	72184	662.239	2017
267	AstraZeneca plc	speaking	1	33411	306.523	2018
267	Eisai Co., Ltd.	speaking	1	55685	510.872	2018
267	HISAMITSU PHARMACEUTICAL CO.,INC.	speaking	1	55685	510.872	2018
267	Meiji Seika Pharma Co., Ltd	speaking	2	103120	946.055	2018
267	Mitsubishi Tanabe Pharma Corporation	speaking	2	155918	1430.44	2018
267	Eisai Co., Ltd.	speaking	1	33411	306.523	2019
267	Meiji Seika Pharma Co., Ltd	speaking	1	51560	473.028	2019
267	ONO PHARMACEUTICAL CO., LTD	speaking	1	56716	520.33	2019
267	Kyorin Pharmaceutical Company, Limited	speaking	1	72185	662.248	2019
267	Mitsubishi Tanabe Pharma Corporation	speaking	2	158806	1456.94	2019
270	Kyorin Pharmaceutical Company, Limited	speaking	1	10312	94.6055	2016
270	Kyorin Pharmaceutical Company, Limited	speaking	2	82496	756.844	2017
270	Daiichi Sankyo Company, Limited	speaking	1	33411	306.523	2018
271	Merck biopharma	speaking	1	37500	344.037	2018
272	Meiji Seika Pharma Co., Ltd	speaking	1	51560	473.028	2017
272	Mitsubishi Tanabe Pharma Corporation	speaking	1	55685	510.872	2017
272	Kyorin Pharmaceutical Company, Limited	speaking	1	72184	662.239	2017
272	ONO PHARMACEUTICAL CO., LTD	speaking	2	155918	1430.44	2017
272	TAIHO Phamaceutical Co., Ltd.	speaking	1	77959	715.22	2018
272	TERUMO CORPORATION	consulting	1	77162	707.908	2019
272	Mitsubishi Tanabe Pharma Corporation	speaking	1	79403	728.468	2019
272	TAIHO Phamaceutical Co., Ltd.	speaking	2	155918	1430.44	2019
274	Kyowa Kirin Co.,Ltd.	speaking	1	111370	1021.74	2016
275	Sanofi S.A.	writing	1	15000	137.615	2017
275	TAIHO Phamaceutical Co., Ltd.	speaking	1	33411	306.523	2017
275	Bristol Myers Squibb	speaking	1	55685	510.872	2018
278	Merck biopharma	speaking	1	33411	306.523	2016
278	TAIHO Phamaceutical Co., Ltd.	speaking	1	33411	306.523	2017
278	ONO PHARMACEUTICAL CO., LTD	speaking	1	44548	408.697	2017
278	Mitsubishi Tanabe Pharma Corporation	speaking	1	55685	510.872	2017
278	Meiji Seika Pharma Co., Ltd	speaking	1	51560	473.028	2018
278	Meiji Seika Pharma Co., Ltd	speaking	1	51560	473.028	2019
278	Eisai Co., Ltd.	speaking	1	55685	510.872	2019
278	Bayer Yakuhin, Ltd.	writing	1	55685	510.872	2019
278	Bayer Yakuhin, Ltd.	writing	1	55685	510.872	2019
279	TAIHO Phamaceutical Co., Ltd.	speaking	1	55685	510.872	2018
280	Bristol Myers Squibb	speaking	1	77959	715.22	2019
281	TAIHO Phamaceutical Co., Ltd.	speaking	1	77959	715.22	2016
281	Mitsubishi Tanabe Pharma Corporation	speaking	1	55685	510.872	2017
282	Merck biopharma	speaking	1	55685	510.872	2016
282	Merck biopharma	speaking	2	89096	817.394	2017
283	TAIHO Phamaceutical Co., Ltd.	speaking	1	33411	306.523	2019
284	Eisai Co., Ltd.	speaking	1	33411	306.523	2016
284	Merck biopharma	consulting	1	55685	510.872	2016
284	ONO PHARMACEUTICAL CO., LTD	speaking	1	11137	102.174	2018
285	ONO PHARMACEUTICAL CO., LTD	speaking	1	77959	715.22	2016
285	Merck biopharma	speaking	1	33411	306.523	2017
285	Tsumura & Co.	speaking	1	33411	306.523	2017
285	Kyowa Kirin Co.,Ltd.	speaking	1	55685	510.872	2017
285	Eisai Co., Ltd.	speaking	1	55685	510.872	2017
285	TAIHO Phamaceutical Co., Ltd.	speaking	1	77959	715.22	2017
285	Eisai Co., Ltd.	speaking	1	33411	306.523	2019
285	TAIHO Phamaceutical Co., Ltd.	speaking	1	55685	510.872	2019
285	ONO PHARMACEUTICAL CO., LTD	speaking	2	157361	1443.68	2019
286	KISSEI PHARMACEUTICAL CO., LTD.	speaking	2	66822	613.046	2016
286	KISSEI PHARMACEUTICAL CO., LTD.	speaking	2	22274	204.349	2017
286	Merck biopharma	speaking	1	55685	510.872	2017
286	KISSEI PHARMACEUTICAL CO., LTD.	speaking	1	11137	102.174	2018
286	Taisho Pharmaceutical Co., Ltd.	speaking	1	55685	510.872	2019
287	Merck biopharma	speaking	1	30000	275.229	2018
288	TAIHO Phamaceutical Co., Ltd.	speaking	1	33411	306.523	2016
289	Merck biopharma	speaking	1	55685	510.872	2016
289	Merck biopharma	consulting	1	55685	510.872	2016
289	Merck biopharma	speaking	2	89096	817.394	2017
289	Merck biopharma	speaking	1	30000	275.229	2018
289	TAIHO Phamaceutical Co., Ltd.	speaking	1	77959	715.22	2018
289	ONO PHARMACEUTICAL CO., LTD	speaking	1	77959	715.22	2018
289	ONO PHARMACEUTICAL CO., LTD	writing	1	22274	204.349	2019
289	Bristol Myers Squibb	speaking	1	66822	613.046	2019
289	Merck biopharma	speaking	3	106250	974.771	2019
290	Eisai Co., Ltd.	speaking	1	55685	510.872	2017
290	Kyorin Pharmaceutical Company, Limited	speaking	1	51560	473.028	2018
290	Eisai Co., Ltd.	speaking	1	33411	306.523	2019
291	Eisai Co., Ltd.	speaking	1	22274	204.349	2016
291	SHIONOGI & CO., LTD.	speaking	1	51560	473.028	2016
291	Asahi Kasei Pharma Corporation	speaking	1	55685	510.872	2016
291	Kyowa Kirin Co.,Ltd.	consulting	1	77959	715.22	2017
291	Bristol Myers Squibb	speaking	1	66822	613.046	2018
291	TAIHO Phamaceutical Co., Ltd.	speaking	1	77959	715.22	2018
291	Bristol Myers Squibb	speaking	1	66822	613.046	2019
292	ONO PHARMACEUTICAL CO., LTD	writing	1	22274	204.349	2019
292	Eisai Co., Ltd.	speaking	1	34030	312.202	2019
292	Mitsubishi Tanabe Pharma Corporation	speaking	1	55685	510.872	2019
293	Bristol Myers Squibb	speaking	1	89096	817.394	2018
293	Otsuka Pharmaceutical Factory, Inc	speaking	1	55685	510.872	2019
293	TERUMO CORPORATION	consulting	1	77162	707.908	2019
293	TERUMO CORPORATION	speaking	2	110440	1013.21	2019
294	Eisai Co., Ltd.	speaking	1	33411	306.523	2017
294	ONO PHARMACEUTICAL CO., LTD	speaking	1	55685	510.872	2017
294	Eisai Co., Ltd.	speaking	1	33411	306.523	2018
294	HISAMITSU PHARMACEUTICAL CO.,INC.	speaking	1	55685	510.872	2018
294	Daiichi Sankyo Company, Limited	speaking	1	77959	715.22	2018
294	Merck biopharma	speaking	2	80000	733.945	2018
294	ONO PHARMACEUTICAL CO., LTD	speaking	2	133644	1226.09	2018
296	ONO PHARMACEUTICAL CO., LTD	writing	1	22686	208.128	2019
296	Otsuka Pharmaceutical Factory, Inc	writing	2	89096	817.394	2019
297	TAIHO Phamaceutical Co., Ltd.	speaking	1	55685	510.872	2019
297	HISAMITSU PHARMACEUTICAL CO.,INC.	speaking	2	111370	1021.74	2019
298	ONO PHARMACEUTICAL CO., LTD	consulting	1	55685	510.872	2016
298	Kowa Company, Limited	speaking	1	55685	510.872	2016
298	Sanofi S.A.	speaking	1	70000	642.202	2016
298	SHIONOGI & CO., LTD.	speaking	1	103120	946.055	2016
298	Merck biopharma	speaking	1	111370	1021.74	2016
298	TAIHO Phamaceutical Co., Ltd.	speaking	1	111370	1021.74	2016
298	Kyowa Kirin Co.,Ltd.	speaking	1	111370	1021.74	2016
298	Taisho Pharma Co., Ltd.	other	3	256152	2350.02	2016
298	Kyorin Pharmaceutical Company, Limited	speaking	1	51560	473.028	2017
298	Taisho Pharma Co., Ltd.	speaking	1	55685	510.872	2017
298	KOWA PHARMACEUTICAL COMPANY LTD.	speaking	1	55685	510.872	2017
298	Torii Pharmaceutical Co., Ltd.	speaking	1	71582	656.716	2017
298	Kyowa Kirin Co.,Ltd.	speaking	1	77959	715.22	2017
298	Meiji Seika Pharma Co., Ltd	speaking	1	103120	946.055	2017
298	Merck biopharma	speaking	1	111370	1021.74	2017
298	Daiichi Sankyo Company, Limited	speaking	1	167056	1532.62	2017
298	Bristol Myers Squibb	speaking	2	222740	2043.49	2017
298	Mitsubishi Tanabe Pharma Corporation	speaking	2	222740	2043.49	2017
298	Taisho Pharma Co., Ltd.	speaking	1	55685	510.872	2018
298	KOWA PHARMACEUTICAL COMPANY LTD.	speaking	1	55685	510.872	2018
298	Chugai Pharmaceutical Co., Ltd.	speaking	1	80187	735.661	2018
298	Merck biopharma	speaking	1	100000	917.431	2018
298	Torii Pharmaceutical Co., Ltd.	speaking	1	102259	938.156	2018
298	Bristol Myers Squibb	speaking	1	167056	1532.62	2018
298	Nippon Shinyaku Co., Ltd.	speaking	1	55685	510.872	2019
298	Merck biopharma	speaking	2	200000	1834.86	2019
298	Bristol Myers Squibb	speaking	2	222740	2043.49	2019
300	Eisai Co., Ltd.	speaking	1	30000	275.229	2017
300	Bristol Myers Squibb	speaking	1	30000	275.229	2018
300	Bristol Myers Squibb	speaking	1	15000	137.615	2019
300	Bristol Myers Squibb	speaking	1	30000	275.229	2019
301	Merck biopharma	speaking	1	33411	306.523	2016
301	Eisai Co., Ltd.	speaking	1	33411	306.523	2017
302	Kyowa Kirin Co.,Ltd.	speaking	1	22274	204.349	2016
302	Otsuka Pharmaceutical Factory, Inc	speaking	1	56716	520.33	2019
303	Merck biopharma	speaking	1	37500	344.037	2018
305	TAIHO Phamaceutical Co., Ltd.	speaking	1	55685	510.872	2018
306	Merck biopharma	speaking	2	89096	817.394	2017
306	Bristol Myers Squibb	speaking	1	77959	715.22	2018
306	Bristol Myers Squibb	speaking	1	55685	510.872	2019
307	Eisai Co., Ltd.	speaking	1	33411	306.523	2017
307	TAIHO Phamaceutical Co., Ltd.	speaking	1	33411	306.523	2017
307	Merck biopharma	speaking	2	66822	613.046	2017
307	Merck biopharma	consulting	2	89096	817.394	2017
307	Bristol Myers Squibb	speaking	1	55685	510.872	2018
307	Merck biopharma	speaking	1	30000	275.229	2019
307	ONO PHARMACEUTICAL CO., LTD	speaking	1	56716	520.33	2019
307	Bristol Myers Squibb	speaking	1	56716	520.33	2019
308	TAIHO Phamaceutical Co., Ltd.	speaking	1	33411	306.523	2018
308	KOWA PHARMACEUTICAL COMPANY LTD.	speaking	1	33411	306.523	2018
308	Kyorin Pharmaceutical Company, Limited	speaking	1	10312	94.6055	2019
308	Otsuka Pharmaceutical Factory, Inc	speaking	1	34030	312.202	2019
310	Eisai Co., Ltd.	speaking	1	33411	306.523	2016
310	ONO PHARMACEUTICAL CO., LTD	speaking	1	33411	306.523	2017
310	KISSEI PHARMACEUTICAL CO., LTD.	speaking	1	33411	306.523	2017
310	TAIHO Phamaceutical Co., Ltd.	speaking	1	55685	510.872	2018
310	ONO PHARMACEUTICAL CO., LTD	speaking	1	55685	510.872	2018
311	Merck biopharma	speaking	1	33411	306.523	2017
311	ONO PHARMACEUTICAL CO., LTD	speaking	1	55685	510.872	2017
311	ONO PHARMACEUTICAL CO., LTD	speaking	1	77959	715.22	2017
311	Eisai Co., Ltd.	speaking	2	111370	1021.74	2017
311	ONO PHARMACEUTICAL CO., LTD	speaking	1	11137	102.174	2018
311	Merck biopharma	speaking	1	50000	458.716	2018
311	Eisai Co., Ltd.	speaking	1	55685	510.872	2018
311	Eisai Co., Ltd.	speaking	1	34030	312.202	2019
311	Merck biopharma	speaking	1	43750	401.376	2019
311	Bristol Myers Squibb	speaking	1	55685	510.872	2019
312	SENJU PHARMACEUTICAL CO., LTD.	writing	1	30678	281.45	2016
312	KISSEI PHARMACEUTICAL CO., LTD.	speaking	1	55685	510.872	2016
312	Tsumura & Co.	speaking	1	55685	510.872	2016
312	Meiji Seika Pharma Co., Ltd	speaking	1	51560	473.028	2017
312	TAIHO Phamaceutical Co., Ltd.	speaking	1	55685	510.872	2017
312	Takeda Pharmaceutical Company Limited	speaking	1	57276	525.468	2017
312	Eisai Co., Ltd.	speaking	1	55685	510.872	2018
312	KISSEI PHARMACEUTICAL CO., LTD.	speaking	1	55685	510.872	2018
312	Eisai Co., Ltd.	speaking	1	55685	510.872	2019
312	Tsumura & Co.	speaking	1	55685	510.872	2019
312	Otsuka Pharmaceutical Factory, Inc	speaking	1	79403	728.468	2019
312	ONO PHARMACEUTICAL CO., LTD	speaking	1	113432	1040.66	2019
313	Merck biopharma	speaking	1	55685	510.872	2016
314	Bristol Myers Squibb	speaking	1	89096	817.394	2019
315	Kyorin Pharmaceutical Company, Limited	speaking	1	51560	473.028	2016
315	Kyorin Pharmaceutical Company, Limited	speaking	1	51560	473.028	2017
315	Merck biopharma	speaking	1	111370	1021.74	2017
316	Merck biopharma	speaking	1	33411	306.523	2016
316	TAIHO Phamaceutical Co., Ltd.	speaking	1	33411	306.523	2016
316	ONO PHARMACEUTICAL CO., LTD	speaking	2	111370	1021.74	2017
316	ONO PHARMACEUTICAL CO., LTD	speaking	1	55685	510.872	2018
316	ONO PHARMACEUTICAL CO., LTD	speaking	1	56716	520.33	2019
317	Kyorin Pharmaceutical Company, Limited	speaking	1	30936	283.817	2017
317	Merck biopharma	speaking	1	30000	275.229	2018
317	Bristol Myers Squibb	speaking	1	55685	510.872	2018
317	Eisai Co., Ltd.	writing	1	33411	306.523	2019
317	ONO PHARMACEUTICAL CO., LTD	speaking	1	56716	520.33	2019
318	Merck biopharma	speaking	1	22274	204.349	2017
318	TAIHO Phamaceutical Co., Ltd.	speaking	2	66822	613.046	2017
318	Eli Lilly Japan K.K.	writing	1	77959	715.22	2017
318	Bristol Myers Squibb	speaking	1	89096	817.394	2017
318	Bayer Yakuhin, Ltd.	consulting	1	33411	306.523	2018
318	TAIHO Phamaceutical Co., Ltd.	speaking	1	44548	408.697	2018
318	Eisai Co., Ltd.	speaking	1	55685	510.872	2018
318	Bristol Myers Squibb	speaking	1	55685	510.872	2018
318	Merck biopharma	speaking	1	30000	275.229	2019
318	TAIHO Phamaceutical Co., Ltd.	speaking	1	33411	306.523	2019
318	ONO PHARMACEUTICAL CO., LTD	speaking	1	56716	520.33	2019
318	Bristol Myers Squibb	speaking	1	89096	817.394	2019
318	Otsuka Pharmaceutical Factory, Inc	speaking	2	89096	817.394	2019
319	TAIHO Phamaceutical Co., Ltd.	speaking	1	33411	306.523	2018
320	Mitsubishi Tanabe Pharma Corporation	speaking	1	55685	510.872	2019
320	HISAMITSU PHARMACEUTICAL CO.,INC.	speaking	1	55685	510.872	2019
321	TAIHO Phamaceutical Co., Ltd.	speaking	1	55685	510.872	2016
321	Meiji Seika Pharma Co., Ltd	speaking	1	51560	473.028	2017
321	ONO PHARMACEUTICAL CO., LTD	speaking	2	111370	1021.74	2017
321	ONO PHARMACEUTICAL CO., LTD	speaking	1	55685	510.872	2018
321	Merck biopharma	speaking	1	50000	458.716	2019
321	Otsuka Pharmaceutical Factory, Inc	speaking	1	56716	520.33	2019
322	Mitsubishi Tanabe Pharma Corporation	speaking	1	55685	510.872	2016
322	TAIHO Phamaceutical Co., Ltd.	speaking	1	33411	306.523	2018
323	Sanofi S.A.	writing	1	15000	137.615	2017
324	Sanofi S.A.	speaking	1	35000	321.101	2017
324	TAIHO Phamaceutical Co., Ltd.	speaking	1	55685	510.872	2017
324	Eisai Co., Ltd.	speaking	1	55685	510.872	2017
324	Merck biopharma	speaking	2	111370	1021.74	2017
324	Merck biopharma	speaking	1	52500	481.651	2018
325	Eisai Co., Ltd.	speaking	1	55685	510.872	2017
325	Merck biopharma	speaking	1	37500	344.037	2018
325	Eisai Co., Ltd.	writing	1	33411	306.523	2019
326	Torii Pharmaceutical Co., Ltd.	speaking	1	51130	469.083	2016
326	Kyorin Pharmaceutical Company, Limited	speaking	1	30936	283.817	2018
326	Bristol Myers Squibb	speaking	1	55685	510.872	2018
326	Kyorin Pharmaceutical Company, Limited	speaking	1	30936	283.817	2019
326	Mitsubishi Tanabe Pharma Corporation	speaking	1	34030	312.202	2019
327	Eisai Co., Ltd.	speaking	1	33411	306.523	2017
327	ONO PHARMACEUTICAL CO., LTD	speaking	1	66822	613.046	2017
327	Merck biopharma	speaking	1	77959	715.22	2017
327	Eisai Co., Ltd.	speaking	1	33411	306.523	2018
327	Kyowa Kirin Co.,Ltd.	speaking	1	55685	510.872	2018
327	Bristol Myers Squibb	speaking	1	66822	613.046	2018
327	Kyowa Kirin Co.,Ltd.	speaking	1	55685	510.872	2019
327	Eisai Co., Ltd.	speaking	1	56716	520.33	2019
327	Bristol Myers Squibb	speaking	2	133644	1226.09	2019
328	Sanofi S.A.	speaking	1	50000	458.716	2016
328	Sanofi S.A.	speaking	1	30000	275.229	2017
328	Sanofi S.A.	speaking	1	30000	275.229	2018
328	Merck biopharma	speaking	1	52500	481.651	2019
328	Bristol Myers Squibb	speaking	1	55685	510.872	2019
331	Maruho Co.,Ltd.	speaking	1	20624	189.211	2016
332	TAIHO Phamaceutical Co., Ltd.	speaking	1	33411	306.523	2017
332	ONO PHARMACEUTICAL CO., LTD	speaking	1	11137	102.174	2018
332	ONO PHARMACEUTICAL CO., LTD	writing	1	22274	204.349	2019
332	ONO PHARMACEUTICAL CO., LTD	speaking	1	77959	715.22	2019
333	Bristol Myers Squibb	speaking	1	66822	613.046	2018
333	ONO PHARMACEUTICAL CO., LTD	writing	1	22274	204.349	2019
333	TAIHO Phamaceutical Co., Ltd.	speaking	2	66822	613.046	2019
334	KISSEI PHARMACEUTICAL CO., LTD.	speaking	1	33411	306.523	2016
334	TAIHO Phamaceutical Co., Ltd.	speaking	1	55685	510.872	2016
334	KISSEI PHARMACEUTICAL CO., LTD.	speaking	1	33411	306.523	2018
336	Merck biopharma	speaking	1	33411	306.523	2017
336	Merck biopharma	speaking	1	33411	306.523	2017
336	Bristol Myers Squibb	speaking	1	55685	510.872	2017
336	Sanofi S.A.	speaking	1	60000	550.459	2017
[truncated: 514 more rows]
